# Supplementary material for: Joint genome-wide association study of progressive supranuclear palsy identifies novel susceptibility loci and genetic correlation to neurodegenerative diseases
Source: Mol Neurodegener. 2018 Aug 8;13:41. doi: 10.1186/s13024-018-0270-8 (PMC6083608; doi:10.1186/s13024-018-0270-8)
Supplement: Supplementary file 1 — Supplementary Tables S1-S5. (XLSX 636 kb) [file 13024_2018_270_MOESM1_ESM.xlsx]

## Sheet: Cover
Supplementary Tables S1-S6
Chen et al., Joint genome-wide association study of progressive supranuclear palsy identifies novel susceptibility loci and genetic correlation to neurodegenerative diseases

## Sheet: Table S1
Table S1. Study cohorts used in the joint analysis.
Cohort	Study	Array	Genotyped SNPs	Filtered Patients	Filtered Controls	Unfiltered Patients
Joint Analysis	TOTAL	Combined (Imputed)	5523934	1646	11619	13334
	UCLA-Omni2.5 (Imputed)	Illumina HumanOmni 2.5	8494997	249	1050
	UCLA-HumanCore (Imputed)	Illumina HumanCore/Omni Express	6754310	66	888
	NNIPPS (Imputed)	Illumina HumanOmni 2.5	8530877	308	1330
	Hoglinger (Imputed)	Illumina HumanQuad 660W	7634768	1069	8374
UCLA-Omni 2.5	UCLA PSP and Controls - Illumina	Illumina HumanOmni 2.5	2197833	271	89	399
	*phs000371.v1.p1 "Genetic Modifiers of Huntington's Disease"	Illumina HumanOmni 2.5	2379855	0	120	1233
	*phs000429.v1.p1 "NEI Age-Related Eye Disease Study (AREDS) - Genetic Variation in Refractive Error Substudy"	Illumina HumanOmni 2.5	2182680	0	678	1667
	*phs000421.v1.p1 "A Genome-Wide Association Study of Fuchs' Endothelial Corneal Dystrophy (FECD)"	Illumina HumanOmni 2.5	2443177	0	199	3537
	* the NNIPPS and UCLAOmni2.5 groupings include non-overlapping controls from a shared cohort of combined Omni2.5 studies
UCLA-HumanCore	UCLA PSP and Controls - NYGC	Illumina HumanCore	547644	78	41	221
	WTCCC2 Controls	Illumina OmniExpress	730525	0	870	870
NNIPPS	NNIPPS study PSP - Ammar Al Chalabi	Illumina HumanOmni 2.5	2379855	341	0	764
	*phs000371.v1.p1 "Genetic Modifiers of Huntington's Disease"	Illumina HumanOmni 2.5	2379855	0	155	1233
	*phs000429.v1.p1 "NEI Age-Related Eye Disease Study (AREDS) - Genetic Variation in Refractive Error Substudy"	Illumina HumanOmni 2.5	2182680	0	989	1667
	*phs000421.v1.p1 "A Genome-Wide Association Study of Fuchs' Endothelial Corneal Dystrophy (FECD)"	Illumina HumanOmni 2.5	2443177	0	223	3537
	* the NNIPPS and UCLAOmni2.5 groupings include non-overlapping controls from a shared cohort of combined Omni2.5 studies
Hoglinger	Hoglinger et al. Cases Only from NIAGADS	Illumina HumanQuad 660W	561882	1112	0	1112
	phs000103.v1.p1 "Genome-Wide Association Studies of Prematurity and Its Complications"	Illumina HumanQuad 660W	592839	0	974	3945
	phs000289.v1.p1 "National Human Genome Research Institute (NHGRI) GENEVA Genome-Wide Association Study of Venous Thrombosis"	Illumina HumanQuad 660W	657366	0	1326	2760
	phs000188.v1.p1 "Vanderbilt Genome-Electronic Records (VGER) Project: QRS Duration"	Illumina HumanQuad 660W	543515	0	2403	2403
	phs000203.v1.p1 "A Genome-Wide Association Study of Peripheral Arterial Disease"	Illumina HumanQuad 660W	657366	0	1666	3432
	phs000237.v1.p1 "Northwestern NUgene Project: Type 2 Diabetes"	Illumina HumanQuad 660W	657366	0	239	607
	phs000243.v1.p1 "Group Health/UW Aging and Dementia eMERGE study"	Illumina HumanQuad 660W	657366	0	884	1618
	phs000170.v1.p1 "A Genome-Wide Association Study on Cataract and HDL in the Personalized Medicine Research Project Cohort"	Illumina HumanQuad 660W	560635	0	1264	3947

## Sheet: Table S2
Gene	Cytoband	UCLA - lead SNP	UCLA - p-value	Hoglinger - lead SNP	Hoglinger - p-value	Combined - lead SNP	Combined - p-value
MAPT	17q21.31	rs79730878	5.4e-45	rs71920662	3.5e-61	rs71920662	3.9e-113
MOBP	3p22.1	rs11708828	1.8e-07	rs10675541	7e-14	rs10675541	7.2e-19
STX6	1q25.3	rs3789362	9.2e-07	rs57113693	2.8e-11	rs57113693	8.7e-16
RUNX2	6p21.1	NS	NS	rs4438954	6.4e-08	rs35740963	1.8e-08
SLCO1A2	12p12.1	NS	NS	NS	NS	rs7966334	3.2e-08
DUSP10	1q41	NS	NS	NS	NS	rs12125383	5.3e-08
SP1	12q13.13	rs138361448	3.1e-06	NS	NS	rs147124286	4.1e-07
ASAP1	8q24.21	NS	NS	NS	NS	rs2045091	4.7e-07
WDR63	1p22.3	NS	NS	NS	NS	rs114573015	5.9e-07
SEMA4D	9q22.2	rs11265918	1.9e-06	NS	NS	NS	NS
DDX27	20q13.13	rs8123583	2.2e-06	NS	NS	NS	NS
PTPRT	20q12	NS	NS	rs6513762	6.2e-08	NS	NS
YLPM1	14q24.3	NS	NS	rs12588415	8.9e-08	NS	NS
MTMR2	11q21	NS	NS	rs11021347	2.1e-07	NS	NS

## Sheet: Table S3
Table S2. Association statistics for genome-wide significant SNPs
Chromosome	SNP	Position (hg19)	Minor Allele	Model	N	OR (joint)	SE	L95	U95	STAT	P (joint, logistic)	OR (UCLA-Omni2.5)	P (UCLA-Omni2.5)	OR (UCLA-HumanCore)	P (UCLA-HumanCore)	OR (Hoglinger)	P (Hoglinger)	OR (NNIPPS)	P (NNIPPS)
17	rs71920662:44133818:TA:T	44133818	T	ADD	13174	0.1903	0.08074	0.1625	0.223	-20.55	8.039e-94	0.169	2.349e-15	0.08672	3.467e-06	0.1847	3.466e-61	0.2471	5.245e-17
17	rs62060844:44153836:C:T	44153836	T	ADD	13227	0.1875	0.08153	0.1598	0.22	-20.53	1.099e-93	0.1564	1.65e-15	0.0631	4.96e-06	0.1856	1.069e-60	0.2443	5.936e-17
17	17:44283022:A:G	44283022	G	ADD	13144	0.1877	0.0815	0.16	0.2202	-20.53	1.204e-93	0.1576	2.142e-15	0.06238	4.938e-06	0.1842	7.01e-61	0.2484	7.391e-17
17	17:44277867:G:A	44277867	A	ADD	13248	0.1888	0.08127	0.161	0.2214	-20.51	1.648e-93	0.1547	1.134e-15	0.06328	5.068e-06	0.1863	1.243e-60	0.2503	1.035e-16
17	17:44277923:G:A	44277923	A	ADD	13251	0.1889	0.08127	0.161	0.2215	-20.51	1.813e-93	0.1547	1.134e-15	0.06328	5.068e-06	0.1862	1.127e-60	0.2503	1.035e-16
17	17:44261613:T:TCC	44261613	TCC	ADD	13249	0.189	0.08125	0.1612	0.2217	-20.5	2.014e-93	0.1567	1.679e-15	0.06341	5.183e-06	0.1861	1.027e-60	0.2494	8.479e-17
17	17:43685291:CA:C	43685291	C	ADD	13011	0.2009	0.07827	0.1724	0.2343	-20.5	2.069e-93	0.1773	1.11e-15	0.06548	6.334e-06	0.2033	1.952e-60	0.2383	4.106e-17
17	17:44272679:G:C	44272679	C	ADD	13250	0.1883	0.08146	0.1605	0.2209	-20.5	2.32e-93	0.1567	1.679e-15	0.0634	5.159e-06	0.1865	1.477e-60	0.2445	6.339e-17
17	17:44272928:C:A	44272928	A	ADD	13250	0.1883	0.08146	0.1605	0.2209	-20.5	2.32e-93	0.1567	1.679e-15	0.0634	5.159e-06	0.1865	1.477e-60	0.2445	6.339e-17
17	rs2532233:44273218:C:T	44273218	T	ADD	13250	0.1883	0.08146	0.1605	0.2209	-20.5	2.32e-93	0.1567	1.679e-15	0.0634	5.159e-06	0.1865	1.477e-60	0.2445	6.339e-17
17	17:44277818:A:G	44277818	G	ADD	13215	0.1892	0.08125	0.1613	0.2219	-20.49	2.508e-93	0.1562	1.525e-15	0.06319	5.01e-06	0.1882	2.131e-60	0.2448	6.634e-17
17	rs200791233:44137009:AAAAAAGAG:A	44137009	A	ADD	13235	0.1902	0.08103	0.1623	0.223	-20.48	3.245e-93	0.1586	2.462e-15	0.06338	5.167e-06	0.187	1.626e-60	0.2478	6.259e-17
17	17:44244397:G:A	44244397	A	ADD	13234	0.1894	0.08126	0.1615	0.2221	-20.47	3.721e-93	0.1564	1.597e-15	0.06394	5.686e-06	0.1864	1.557e-60	0.2498	9.21e-17
17	rs58879558:44095467:T:C	44095467	C	ADD	13188	0.2027	0.07795	0.174	0.2362	-20.47	3.784e-93	0.1882	8.236e-15	0.06335	4.679e-06	0.1982	8.894e-61	0.2574	5.784e-17
17	17:44267164:C:T	44267164	T	ADD	13184	0.1886	0.0815	0.1607	0.2212	-20.47	3.939e-93	0.1569	1.777e-15	0.06335	5.133e-06	0.1853	1.773e-60	0.2506	1.149e-16
17	17:44267170:G:T	44267170	T	ADD	13184	0.1886	0.0815	0.1607	0.2212	-20.47	3.939e-93	0.1569	1.777e-15	0.06335	5.133e-06	0.1853	1.773e-60	0.2506	1.149e-16
17	17:44267227:A:G	44267227	G	ADD	13184	0.1886	0.0815	0.1607	0.2212	-20.47	3.939e-93	0.1569	1.777e-15	0.06335	5.133e-06	0.1853	1.773e-60	0.2506	1.149e-16
17	rs2668695:44292126:T:C	44292126	C	ADD	13250	0.1895	0.08125	0.1616	0.2223	-20.47	3.99e-93	0.1567	1.679e-15	0.06365	5.327e-06	0.1867	1.705e-60	0.2501	1.028e-16
17	17:44287310:A:G	44287310	G	ADD	13242	0.1896	0.08125	0.1616	0.2223	-20.47	4.158e-93	0.1572	1.897e-15	0.06352	5.238e-06	0.1867	1.81e-60	0.2492	8.695e-17
17	rs79861768:44290910:A:G	44290910	G	ADD	13246	0.1896	0.08125	0.1617	0.2223	-20.47	4.283e-93	0.1567	1.679e-15	0.06352	5.238e-06	0.1869	2.067e-60	0.2494	8.9e-17
17	17:44260967:G:A	44260967	A	ADD	13247	0.1896	0.08125	0.1617	0.2223	-20.47	4.301e-93	0.1567	1.679e-15	0.06334	5.122e-06	0.1868	1.969e-60	0.2498	9.21e-17
17	17:44273264:G:A	44273264	A	ADD	13258	0.1896	0.08125	0.1617	0.2223	-20.47	4.327e-93	0.1567	1.679e-15	0.0634	5.159e-06	0.1868	1.971e-60	0.2498	9.21e-17
17	17:44263965:T:C	44263965	C	ADD	13256	0.1896	0.08125	0.1617	0.2223	-20.47	4.351e-93	0.1567	1.679e-15	0.06341	5.183e-06	0.187	2.306e-60	0.2498	9.21e-17
17	17:44277691:T:C	44277691	C	ADD	13259	0.1896	0.08125	0.1617	0.2224	-20.46	4.462e-93	0.1567	1.679e-15	0.06352	5.238e-06	0.1868	1.971e-60	0.2498	9.21e-17
17	17:44249621:A:G	44249621	G	ADD	13257	0.1896	0.08125	0.1617	0.2223	-20.46	4.47e-93	0.1567	1.679e-15	0.06341	5.183e-06	0.1868	1.971e-60	0.2498	9.21e-17
17	17:44249800:G:A	44249800	A	ADD	13257	0.1896	0.08125	0.1617	0.2223	-20.46	4.47e-93	0.1567	1.679e-15	0.06341	5.183e-06	0.1868	1.971e-60	0.2498	9.21e-17
17	17:44250616:G:A	44250616	A	ADD	13257	0.1896	0.08125	0.1617	0.2223	-20.46	4.47e-93	0.1567	1.679e-15	0.06341	5.183e-06	0.1868	1.971e-60	0.2498	9.21e-17
17	17:44250669:TA:T	44250669	T	ADD	13257	0.1896	0.08125	0.1617	0.2223	-20.46	4.47e-93	0.1567	1.679e-15	0.06341	5.183e-06	0.1868	1.971e-60	0.2498	9.21e-17
17	17:44251230:T:C	44251230	C	ADD	13257	0.1896	0.08125	0.1617	0.2223	-20.46	4.47e-93	0.1567	1.679e-15	0.06341	5.183e-06	0.1868	1.971e-60	0.2498	9.21e-17
17	17:44251548:G:A	44251548	A	ADD	13257	0.1896	0.08125	0.1617	0.2223	-20.46	4.47e-93	0.1567	1.679e-15	0.06341	5.183e-06	0.1868	1.971e-60	0.2498	9.21e-17
17	17:44251582:T:C	44251582	C	ADD	13257	0.1896	0.08125	0.1617	0.2223	-20.46	4.47e-93	0.1567	1.679e-15	0.06341	5.183e-06	0.1868	1.971e-60	0.2498	9.21e-17
17	17:44251698:G:A	44251698	A	ADD	13257	0.1896	0.08125	0.1617	0.2223	-20.46	4.47e-93	0.1567	1.679e-15	0.06341	5.183e-06	0.1868	1.971e-60	0.2498	9.21e-17
17	17:44251769:A:G	44251769	G	ADD	13257	0.1896	0.08125	0.1617	0.2223	-20.46	4.47e-93	0.1567	1.679e-15	0.06341	5.183e-06	0.1868	1.971e-60	0.2498	9.21e-17
17	17:44251907:C:T	44251907	T	ADD	13257	0.1896	0.08125	0.1617	0.2223	-20.46	4.47e-93	0.1567	1.679e-15	0.06341	5.183e-06	0.1868	1.971e-60	0.2498	9.21e-17
17	17:44251972:G:A	44251972	A	ADD	13257	0.1896	0.08125	0.1617	0.2223	-20.46	4.47e-93	0.1567	1.679e-15	0.06341	5.183e-06	0.1868	1.971e-60	0.2498	9.21e-17
17	17:44252098:C:T	44252098	T	ADD	13257	0.1896	0.08125	0.1617	0.2223	-20.46	4.47e-93	0.1567	1.679e-15	0.06341	5.183e-06	0.1868	1.971e-60	0.2498	9.21e-17
17	17:44252197:G:T	44252197	T	ADD	13257	0.1896	0.08125	0.1617	0.2223	-20.46	4.47e-93	0.1567	1.679e-15	0.06341	5.183e-06	0.1868	1.971e-60	0.2498	9.21e-17
17	17:44252416:G:C	44252416	C	ADD	13257	0.1896	0.08125	0.1617	0.2223	-20.46	4.47e-93	0.1567	1.679e-15	0.06341	5.183e-06	0.1868	1.971e-60	0.2498	9.21e-17
17	17:44252510:T:C	44252510	C	ADD	13257	0.1896	0.08125	0.1617	0.2223	-20.46	4.47e-93	0.1567	1.679e-15	0.06341	5.183e-06	0.1868	1.971e-60	0.2498	9.21e-17
17	17:44253203:A:C	44253203	C	ADD	13257	0.1896	0.08125	0.1617	0.2223	-20.46	4.47e-93	0.1567	1.679e-15	0.06341	5.183e-06	0.1868	1.971e-60	0.2498	9.21e-17
17	17:44254686:T:TAATGCACAGGAAAA	44254686	TAATGCACAGGAAAA	ADD	13257	0.1896	0.08125	0.1617	0.2223	-20.46	4.47e-93	0.1567	1.679e-15	0.06341	5.183e-06	0.1868	1.971e-60	0.2498	9.21e-17
17	17:44254993:GT:G	44254993	G	ADD	13257	0.1896	0.08125	0.1617	0.2223	-20.46	4.47e-93	0.1567	1.679e-15	0.06341	5.183e-06	0.1868	1.971e-60	0.2498	9.21e-17
17	17:44255532:T:C	44255532	C	ADD	13257	0.1896	0.08125	0.1617	0.2223	-20.46	4.47e-93	0.1567	1.679e-15	0.06341	5.183e-06	0.1868	1.971e-60	0.2498	9.21e-17
17	17:44255777:G:A	44255777	A	ADD	13257	0.1896	0.08125	0.1617	0.2223	-20.46	4.47e-93	0.1567	1.679e-15	0.06341	5.183e-06	0.1868	1.971e-60	0.2498	9.21e-17
17	17:44257788:T:C	44257788	C	ADD	13257	0.1896	0.08125	0.1617	0.2223	-20.46	4.47e-93	0.1567	1.679e-15	0.06341	5.183e-06	0.1868	1.971e-60	0.2498	9.21e-17
17	17:44258231:A:G	44258231	G	ADD	13257	0.1896	0.08125	0.1617	0.2223	-20.46	4.47e-93	0.1567	1.679e-15	0.06341	5.183e-06	0.1868	1.971e-60	0.2498	9.21e-17
17	17:44258354:G:C	44258354	C	ADD	13257	0.1896	0.08125	0.1617	0.2223	-20.46	4.47e-93	0.1567	1.679e-15	0.06341	5.183e-06	0.1868	1.971e-60	0.2498	9.21e-17
17	17:44258954:G:C	44258954	C	ADD	13257	0.1896	0.08125	0.1617	0.2223	-20.46	4.47e-93	0.1567	1.679e-15	0.06341	5.183e-06	0.1868	1.971e-60	0.2498	9.21e-17
17	17:44260416:T:C	44260416	C	ADD	13257	0.1896	0.08125	0.1617	0.2223	-20.46	4.47e-93	0.1567	1.679e-15	0.06341	5.183e-06	0.1868	1.971e-60	0.2498	9.21e-17
17	17:44261137:C:T	44261137	T	ADD	13257	0.1896	0.08125	0.1617	0.2223	-20.46	4.47e-93	0.1567	1.679e-15	0.06341	5.183e-06	0.1868	1.971e-60	0.2498	9.21e-17
17	17:44262403:C:T	44262403	T	ADD	13257	0.1896	0.08125	0.1617	0.2223	-20.46	4.47e-93	0.1567	1.679e-15	0.06341	5.183e-06	0.1868	1.971e-60	0.2498	9.21e-17
17	17:44262418:G:A	44262418	A	ADD	13257	0.1896	0.08125	0.1617	0.2223	-20.46	4.47e-93	0.1567	1.679e-15	0.06341	5.183e-06	0.1868	1.971e-60	0.2498	9.21e-17
17	17:44263479:T:C	44263479	C	ADD	13257	0.1896	0.08125	0.1617	0.2223	-20.46	4.47e-93	0.1567	1.679e-15	0.06341	5.183e-06	0.1868	1.971e-60	0.2498	9.21e-17
17	17:44263729:C:G	44263729	G	ADD	13257	0.1896	0.08125	0.1617	0.2223	-20.46	4.47e-93	0.1567	1.679e-15	0.06341	5.183e-06	0.1868	1.971e-60	0.2498	9.21e-17
17	17:44264045:T:C	44264045	C	ADD	13257	0.1896	0.08125	0.1617	0.2223	-20.46	4.47e-93	0.1567	1.679e-15	0.06341	5.183e-06	0.1868	1.971e-60	0.2498	9.21e-17
17	17:44264717:A:C	44264717	C	ADD	13257	0.1896	0.08125	0.1617	0.2223	-20.46	4.47e-93	0.1567	1.679e-15	0.06341	5.183e-06	0.1868	1.971e-60	0.2498	9.21e-17
17	17:44264943:T:C	44264943	C	ADD	13257	0.1896	0.08125	0.1617	0.2223	-20.46	4.47e-93	0.1567	1.679e-15	0.06341	5.183e-06	0.1868	1.971e-60	0.2498	9.21e-17
17	17:44265328:A:G	44265328	G	ADD	13257	0.1896	0.08125	0.1617	0.2223	-20.46	4.47e-93	0.1567	1.679e-15	0.06341	5.183e-06	0.1868	1.971e-60	0.2498	9.21e-17
17	17:44265702:A:T	44265702	T	ADD	13257	0.1896	0.08125	0.1617	0.2223	-20.46	4.47e-93	0.1567	1.679e-15	0.06341	5.183e-06	0.1868	1.971e-60	0.2498	9.21e-17
17	17:44266022:A:G	44266022	G	ADD	13257	0.1896	0.08125	0.1617	0.2223	-20.46	4.47e-93	0.1567	1.679e-15	0.06341	5.183e-06	0.1868	1.971e-60	0.2498	9.21e-17
17	17:44266972:A:G	44266972	G	ADD	13257	0.1896	0.08125	0.1617	0.2223	-20.46	4.47e-93	0.1567	1.679e-15	0.06341	5.183e-06	0.1868	1.971e-60	0.2498	9.21e-17
17	17:44271430:A:G	44271430	G	ADD	13257	0.1896	0.08125	0.1617	0.2223	-20.46	4.47e-93	0.1567	1.679e-15	0.06341	5.183e-06	0.1868	1.971e-60	0.2498	9.21e-17
17	rs113089855:44256811:A:AACAAG	44256811	AACAAG	ADD	13257	0.1896	0.08125	0.1617	0.2223	-20.46	4.47e-93	0.1567	1.679e-15	0.06341	5.183e-06	0.1868	1.971e-60	0.2498	9.21e-17
17	rs113417378:44270809:A:G	44270809	G	ADD	13257	0.1896	0.08125	0.1617	0.2223	-20.46	4.47e-93	0.1567	1.679e-15	0.06341	5.183e-06	0.1868	1.971e-60	0.2498	9.21e-17
17	rs2532239:44266227:T:C	44266227	C	ADD	13257	0.1896	0.08125	0.1617	0.2223	-20.46	4.47e-93	0.1567	1.679e-15	0.06341	5.183e-06	0.1868	1.971e-60	0.2498	9.21e-17
17	rs2696566:44266531:G:A	44266531	A	ADD	13257	0.1896	0.08125	0.1617	0.2223	-20.46	4.47e-93	0.1567	1.679e-15	0.06341	5.183e-06	0.1868	1.971e-60	0.2498	9.21e-17
17	rs2696568:44266342:T:C	44266342	C	ADD	13257	0.1896	0.08125	0.1617	0.2223	-20.46	4.47e-93	0.1567	1.679e-15	0.06341	5.183e-06	0.1868	1.971e-60	0.2498	9.21e-17
17	rs55831516:44148267:C:T	44148267	T	ADD	13239	0.1896	0.08127	0.1616	0.2223	-20.46	4.565e-93	0.1592	2.732e-15	0.06313	4.997e-06	0.1873	2.75e-60	0.2478	6.519e-17
17	rs62060809:44148613:G:A	44148613	A	ADD	13239	0.1896	0.08127	0.1616	0.2223	-20.46	4.565e-93	0.1592	2.732e-15	0.06313	4.997e-06	0.1873	2.75e-60	0.2478	6.519e-17
17	rs62060810:44148674:A:G	44148674	G	ADD	13239	0.1896	0.08127	0.1616	0.2223	-20.46	4.565e-93	0.1592	2.732e-15	0.06313	4.997e-06	0.1873	2.75e-60	0.2478	6.519e-17
17	rs2668662:44290759:T:C	44290759	C	ADD	13258	0.1897	0.08125	0.1617	0.2224	-20.46	4.674e-93	0.1567	1.679e-15	0.06352	5.238e-06	0.1869	2.052e-60	0.2501	1.028e-16
17	rs2696610:44291820:A:G	44291820	G	ADD	13258	0.1897	0.08125	0.1617	0.2224	-20.46	4.674e-93	0.1567	1.679e-15	0.06352	5.238e-06	0.1869	2.052e-60	0.2501	1.028e-16
17	rs2732601:44291479:G:A	44291479	A	ADD	13258	0.1897	0.08125	0.1617	0.2224	-20.46	4.674e-93	0.1567	1.679e-15	0.06352	5.238e-06	0.1869	2.052e-60	0.2501	1.028e-16
17	rs2732606:44291365:C:T	44291365	T	ADD	13258	0.1897	0.08125	0.1617	0.2224	-20.46	4.674e-93	0.1567	1.679e-15	0.06352	5.238e-06	0.1869	2.052e-60	0.2501	1.028e-16
17	rs76475191:44290849:T:A	44290849	A	ADD	13258	0.1897	0.08125	0.1617	0.2224	-20.46	4.674e-93	0.1567	1.679e-15	0.06352	5.238e-06	0.1869	2.052e-60	0.2501	1.028e-16
17	17:44283479:T:C	44283479	C	ADD	13193	0.1904	0.08106	0.1624	0.2232	-20.46	4.68e-93	0.1549	1.212e-15	0.0639	5.508e-06	0.1883	2.316e-60	0.2501	9.912e-17
17	17:44258422:G:T	44258422	T	ADD	13227	0.1897	0.08124	0.1618	0.2224	-20.46	4.796e-93	0.1562	1.423e-15	0.06327	5.103e-06	0.1871	2.675e-60	0.2495	8.73e-17
17	17:44288114:TA:T	44288114	T	ADD	13228	0.1897	0.08124	0.1618	0.2225	-20.46	5.015e-93	0.1562	1.423e-15	0.06339	5.158e-06	0.1872	2.784e-60	0.2499	9.747e-17
17	rs2532418:44288579:T:C	44288579	C	ADD	13228	0.1897	0.08124	0.1618	0.2225	-20.46	5.015e-93	0.1562	1.423e-15	0.06339	5.158e-06	0.1872	2.784e-60	0.2499	9.747e-17
17	17:44273448:C:A	44273448	A	ADD	13247	0.1889	0.08146	0.161	0.2216	-20.46	5.203e-93	0.1567	1.679e-15	0.06355	5.279e-06	0.1855	2.005e-60	0.2504	1.024e-16
17	17:44237790:G:A	44237790	A	ADD	13246	0.1898	0.08125	0.1619	0.2226	-20.45	5.943e-93	0.1574	1.976e-15	0.06341	5.183e-06	0.1873	2.879e-60	0.2486	7.186e-17
17	17:44228529:G:A	44228529	A	ADD	13212	0.1898	0.08126	0.1618	0.2226	-20.45	5.997e-93	0.1559	1.425e-15	0.0634	5.153e-06	0.1871	2.527e-60	0.2509	1.144e-16
17	rs2732605:44291381:A:G	44291381	G	ADD	13240	0.1898	0.08127	0.1618	0.2225	-20.45	6.013e-93	0.156	1.45e-15	0.06349	5.201e-06	0.1872	2.899e-60	0.25	1.008e-16
17	17:44254379:C:T	44254379	T	ADD	13235	0.1874	0.08189	0.1596	0.22	-20.45	6.241e-93	0.1502	1.666e-15	0.06341	5.183e-06	0.1847	2.595e-60	0.2507	1.121e-16
17	rs1966345:44197806:T:C	44197806	C	ADD	13256	0.1891	0.08144	0.1612	0.2219	-20.45	6.379e-93	0.1591	2.719e-15	0.06297	4.877e-06	0.1875	3.404e-60	0.2445	6.219e-17
17	17:44272266:A:G	44272266	G	ADD	13231	0.1899	0.08125	0.1619	0.2227	-20.45	6.398e-93	0.1577	2.125e-15	0.0634	5.159e-06	0.1866	1.633e-60	0.2509	1.179e-16
17	rs138190012:44197417:T:TGAA	44197417	TGAA	ADD	13256	0.1891	0.08144	0.1612	0.2219	-20.45	6.406e-93	0.1591	2.719e-15	0.06313	4.997e-06	0.1875	3.17e-60	0.2445	6.219e-17
17	rs73984689:44184404:G:A	44184404	A	ADD	13252	0.1891	0.08144	0.1612	0.2219	-20.45	6.438e-93	0.1591	2.719e-15	0.06313	4.997e-06	0.1873	2.733e-60	0.2454	7.474e-17
17	rs733969:44089727:G:A	44089727	A	ADD	13209	0.1908	0.08103	0.1627	0.2236	-20.45	6.546e-93	0.1597	3.104e-15	0.06299	4.871e-06	0.1885	2.664e-60	0.2478	6.47e-17
17	17:44188672:G:GTT	44188672	GTT	ADD	13257	0.1892	0.08144	0.1613	0.2219	-20.45	6.587e-93	0.1591	2.719e-15	0.06313	4.997e-06	0.1875	3.245e-60	0.2445	6.219e-17
17	17:44193908:C:CCAACAA	44193908	CCAACAA	ADD	13257	0.1892	0.08144	0.1613	0.2219	-20.45	6.587e-93	0.1591	2.719e-15	0.06313	4.997e-06	0.1875	3.245e-60	0.2445	6.219e-17
17	17:44195611:CA:C	44195611	C	ADD	13257	0.1892	0.08144	0.1613	0.2219	-20.45	6.587e-93	0.1591	2.719e-15	0.06313	4.997e-06	0.1875	3.245e-60	0.2445	6.219e-17
17	17:44197775:G:GCA	44197775	GCA	ADD	13257	0.1892	0.08144	0.1613	0.2219	-20.45	6.587e-93	0.1591	2.719e-15	0.06313	4.997e-06	0.1875	3.245e-60	0.2445	6.219e-17
17	rs10514901:44194735:G:T	44194735	T	ADD	13257	0.1892	0.08144	0.1613	0.2219	-20.45	6.587e-93	0.1591	2.719e-15	0.06313	4.997e-06	0.1875	3.245e-60	0.2445	6.219e-17
17	rs111678697:44197032:T:C	44197032	C	ADD	13257	0.1892	0.08144	0.1613	0.2219	-20.45	6.587e-93	0.1591	2.719e-15	0.06313	4.997e-06	0.1875	3.245e-60	0.2445	6.219e-17
17	rs111880194:44194621:C:G	44194621	G	ADD	13257	0.1892	0.08144	0.1613	0.2219	-20.45	6.587e-93	0.1591	2.719e-15	0.06313	4.997e-06	0.1875	3.245e-60	0.2445	6.219e-17
17	rs112813897:44196799:G:A	44196799	A	ADD	13257	0.1892	0.08144	0.1613	0.2219	-20.45	6.587e-93	0.1591	2.719e-15	0.06313	4.997e-06	0.1875	3.245e-60	0.2445	6.219e-17
17	rs113909426:44196822:G:A	44196822	A	ADD	13257	0.1892	0.08144	0.1613	0.2219	-20.45	6.587e-93	0.1591	2.719e-15	0.06313	4.997e-06	0.1875	3.245e-60	0.2445	6.219e-17
17	rs1468241:44196153:A:G	44196153	G	ADD	13257	0.1892	0.08144	0.1613	0.2219	-20.45	6.587e-93	0.1591	2.719e-15	0.06313	4.997e-06	0.1875	3.245e-60	0.2445	6.219e-17
17	rs17577313:44191835:A:G	44191835	G	ADD	13257	0.1892	0.08144	0.1613	0.2219	-20.45	6.587e-93	0.1591	2.719e-15	0.06313	4.997e-06	0.1875	3.245e-60	0.2445	6.219e-17
17	rs17577369:44192923:A:G	44192923	G	ADD	13257	0.1892	0.08144	0.1613	0.2219	-20.45	6.587e-93	0.1591	2.719e-15	0.06313	4.997e-06	0.1875	3.245e-60	0.2445	6.219e-17
17	rs17577447:44194381:T:A	44194381	A	ADD	13257	0.1892	0.08144	0.1613	0.2219	-20.45	6.587e-93	0.1591	2.719e-15	0.06313	4.997e-06	0.1875	3.245e-60	0.2445	6.219e-17
17	rs17577496:44194835:T:C	44194835	C	ADD	13257	0.1892	0.08144	0.1613	0.2219	-20.45	6.587e-93	0.1591	2.719e-15	0.06313	4.997e-06	0.1875	3.245e-60	0.2445	6.219e-17
17	rs17660847:44189373:C:T	44189373	T	ADD	13257	0.1892	0.08144	0.1613	0.2219	-20.45	6.587e-93	0.1591	2.719e-15	0.06313	4.997e-06	0.1875	3.245e-60	0.2445	6.219e-17
17	rs17660865:44189408:T:C	44189408	C	ADD	13257	0.1892	0.08144	0.1613	0.2219	-20.45	6.587e-93	0.1591	2.719e-15	0.06313	4.997e-06	0.1875	3.245e-60	0.2445	6.219e-17
17	rs17660936:44191159:C:T	44191159	T	ADD	13257	0.1892	0.08144	0.1613	0.2219	-20.45	6.587e-93	0.1591	2.719e-15	0.06313	4.997e-06	0.1875	3.245e-60	0.2445	6.219e-17
17	rs17661027:44193097:C:A	44193097	A	ADD	13257	0.1892	0.08144	0.1613	0.2219	-20.45	6.587e-93	0.1591	2.719e-15	0.06313	4.997e-06	0.1875	3.245e-60	0.2445	6.219e-17
17	rs17661045:44194152:T:A	44194152	A	ADD	13257	0.1892	0.08144	0.1613	0.2219	-20.45	6.587e-93	0.1591	2.719e-15	0.06313	4.997e-06	0.1875	3.245e-60	0.2445	6.219e-17
17	rs3087534:44198806:T:C	44198806	C	ADD	13257	0.1892	0.08144	0.1613	0.2219	-20.45	6.587e-93	0.1591	2.719e-15	0.06313	4.997e-06	0.1875	3.245e-60	0.2445	6.219e-17
17	rs4548919:44192395:G:T	44192395	T	ADD	13257	0.1892	0.08144	0.1613	0.2219	-20.45	6.587e-93	0.1591	2.719e-15	0.06313	4.997e-06	0.1875	3.245e-60	0.2445	6.219e-17
17	rs55794067:44188764:T:C	44188764	C	ADD	13257	0.1892	0.08144	0.1613	0.2219	-20.45	6.587e-93	0.1591	2.719e-15	0.06313	4.997e-06	0.1875	3.245e-60	0.2445	6.219e-17
17	rs62061847:44191682:G:A	44191682	A	ADD	13257	0.1892	0.08144	0.1613	0.2219	-20.45	6.587e-93	0.1591	2.719e-15	0.06313	4.997e-06	0.1875	3.245e-60	0.2445	6.219e-17
17	rs62061849:44193882:C:T	44193882	T	ADD	13257	0.1892	0.08144	0.1613	0.2219	-20.45	6.587e-93	0.1591	2.719e-15	0.06313	4.997e-06	0.1875	3.245e-60	0.2445	6.219e-17
17	rs62061850:44194519:T:C	44194519	C	ADD	13257	0.1892	0.08144	0.1613	0.2219	-20.45	6.587e-93	0.1591	2.719e-15	0.06313	4.997e-06	0.1875	3.245e-60	0.2445	6.219e-17
17	rs62061851:44194891:C:T	44194891	T	ADD	13257	0.1892	0.08144	0.1613	0.2219	-20.45	6.587e-93	0.1591	2.719e-15	0.06313	4.997e-06	0.1875	3.245e-60	0.2445	6.219e-17
17	rs62061852:44195424:A:C	44195424	C	ADD	13257	0.1892	0.08144	0.1613	0.2219	-20.45	6.587e-93	0.1591	2.719e-15	0.06313	4.997e-06	0.1875	3.245e-60	0.2445	6.219e-17
17	rs62061853:44196125:T:C	44196125	C	ADD	13257	0.1892	0.08144	0.1613	0.2219	-20.45	6.587e-93	0.1591	2.719e-15	0.06313	4.997e-06	0.1875	3.245e-60	0.2445	6.219e-17
17	rs62061854:44198080:C:T	44198080	T	ADD	13257	0.1892	0.08144	0.1613	0.2219	-20.45	6.587e-93	0.1591	2.719e-15	0.06313	4.997e-06	0.1875	3.245e-60	0.2445	6.219e-17
17	rs727425:44195495:G:A	44195495	A	ADD	13257	0.1892	0.08144	0.1613	0.2219	-20.45	6.587e-93	0.1591	2.719e-15	0.06313	4.997e-06	0.1875	3.245e-60	0.2445	6.219e-17
17	rs75229280:44196653:G:A	44196653	A	ADD	13257	0.1892	0.08144	0.1613	0.2219	-20.45	6.587e-93	0.1591	2.719e-15	0.06313	4.997e-06	0.1875	3.245e-60	0.2445	6.219e-17
17	17:44238424:G:A	44238424	A	ADD	13247	0.1899	0.08125	0.162	0.2227	-20.45	6.6e-93	0.1567	1.679e-15	0.06341	5.183e-06	0.1873	2.878e-60	0.2498	9.21e-17
17	17:44230647:C:T	44230647	T	ADD	13248	0.1899	0.08125	0.162	0.2227	-20.44	6.751e-93	0.1567	1.679e-15	0.06341	5.183e-06	0.1873	2.94e-60	0.2498	9.21e-17
17	17:44231117:T:C	44231117	C	ADD	13248	0.1899	0.08125	0.162	0.2227	-20.44	6.751e-93	0.1567	1.679e-15	0.06341	5.183e-06	0.1873	2.94e-60	0.2498	9.21e-17
17	17:44231617:A:T	44231617	T	ADD	13248	0.1899	0.08125	0.162	0.2227	-20.44	6.751e-93	0.1567	1.679e-15	0.06341	5.183e-06	0.1873	2.94e-60	0.2498	9.21e-17
17	17:44233589:T:C	44233589	C	ADD	13248	0.1899	0.08125	0.162	0.2227	-20.44	6.751e-93	0.1567	1.679e-15	0.06341	5.183e-06	0.1873	2.94e-60	0.2498	9.21e-17
17	17:44237372:G:C	44237372	C	ADD	13248	0.1899	0.08125	0.162	0.2227	-20.44	6.751e-93	0.1567	1.679e-15	0.06341	5.183e-06	0.1873	2.94e-60	0.2498	9.21e-17
17	17:44238130:AT:A	44238130	A	ADD	13248	0.1899	0.08125	0.162	0.2227	-20.44	6.751e-93	0.1567	1.679e-15	0.06341	5.183e-06	0.1873	2.94e-60	0.2498	9.21e-17
17	17:44240107:T:C	44240107	C	ADD	13248	0.1899	0.08125	0.162	0.2227	-20.44	6.751e-93	0.1567	1.679e-15	0.06341	5.183e-06	0.1873	2.94e-60	0.2498	9.21e-17
17	17:44240986:C:A	44240986	A	ADD	13248	0.1899	0.08125	0.162	0.2227	-20.44	6.751e-93	0.1567	1.679e-15	0.06341	5.183e-06	0.1873	2.94e-60	0.2498	9.21e-17
17	17:44241304:C:G	44241304	G	ADD	13248	0.1899	0.08125	0.162	0.2227	-20.44	6.751e-93	0.1567	1.679e-15	0.06341	5.183e-06	0.1873	2.94e-60	0.2498	9.21e-17
17	17:44242788:C:T	44242788	T	ADD	13248	0.1899	0.08125	0.162	0.2227	-20.44	6.751e-93	0.1567	1.679e-15	0.06341	5.183e-06	0.1873	2.94e-60	0.2498	9.21e-17
17	17:44243179:A:G	44243179	G	ADD	13248	0.1899	0.08125	0.162	0.2227	-20.44	6.751e-93	0.1567	1.679e-15	0.06341	5.183e-06	0.1873	2.94e-60	0.2498	9.21e-17
17	17:44243543:TA:T	44243543	T	ADD	13248	0.1899	0.08125	0.162	0.2227	-20.44	6.751e-93	0.1567	1.679e-15	0.06341	5.183e-06	0.1873	2.94e-60	0.2498	9.21e-17
17	17:44243979:C:T	44243979	T	ADD	13248	0.1899	0.08125	0.162	0.2227	-20.44	6.751e-93	0.1567	1.679e-15	0.06341	5.183e-06	0.1873	2.94e-60	0.2498	9.21e-17
17	17:44244581:T:C	44244581	C	ADD	13248	0.1899	0.08125	0.162	0.2227	-20.44	6.751e-93	0.1567	1.679e-15	0.06341	5.183e-06	0.1873	2.94e-60	0.2498	9.21e-17
17	17:44244926:T:G	44244926	G	ADD	13248	0.1899	0.08125	0.162	0.2227	-20.44	6.751e-93	0.1567	1.679e-15	0.06341	5.183e-06	0.1873	2.94e-60	0.2498	9.21e-17
17	17:44245766:G:A	44245766	A	ADD	13248	0.1899	0.08125	0.162	0.2227	-20.44	6.751e-93	0.1567	1.679e-15	0.06341	5.183e-06	0.1873	2.94e-60	0.2498	9.21e-17
17	17:44245876:A:G	44245876	G	ADD	13248	0.1899	0.08125	0.162	0.2227	-20.44	6.751e-93	0.1567	1.679e-15	0.06341	5.183e-06	0.1873	2.94e-60	0.2498	9.21e-17
17	17:44246211:A:G	44246211	G	ADD	13248	0.1899	0.08125	0.162	0.2227	-20.44	6.751e-93	0.1567	1.679e-15	0.06341	5.183e-06	0.1873	2.94e-60	0.2498	9.21e-17
17	17:44246997:G:A	44246997	A	ADD	13248	0.1899	0.08125	0.162	0.2227	-20.44	6.751e-93	0.1567	1.679e-15	0.06341	5.183e-06	0.1873	2.94e-60	0.2498	9.21e-17
17	17:44248042:G:A	44248042	A	ADD	13248	0.1899	0.08125	0.162	0.2227	-20.44	6.751e-93	0.1567	1.679e-15	0.06341	5.183e-06	0.1873	2.94e-60	0.2498	9.21e-17
17	rs413519:43685826:A:G	43685826	G	ADD	13190	0.1924	0.08061	0.1643	0.2254	-20.44	6.894e-93	0.1649	2.714e-15	0.08839	4.005e-06	0.1946	5.617e-60	0.2264	1.475e-17
17	17:44242969:T:C	44242969	C	ADD	13219	0.19	0.08123	0.1621	0.2228	-20.44	6.896e-93	0.1563	1.517e-15	0.06354	5.212e-06	0.1876	3.881e-60	0.2482	6.33e-17
17	rs79923708:44183790:G:A	44183790	A	ADD	13252	0.1892	0.08144	0.1613	0.222	-20.44	6.994e-93	0.1591	2.719e-15	0.06313	4.997e-06	0.1874	2.935e-60	0.2454	7.474e-17
17	rs62061859:44201109:C:G	44201109	G	ADD	13221	0.1883	0.08167	0.1605	0.221	-20.44	7.005e-93	0.1595	2.983e-15	0.06303	4.964e-06	0.1875	3.434e-60	0.2404	5.549e-17
17	17:44228609:C:G	44228609	G	ADD	13247	0.19	0.08125	0.162	0.2228	-20.44	7.138e-93	0.1567	1.679e-15	0.06341	5.183e-06	0.1873	2.94e-60	0.2503	1.009e-16
17	17:44228770:A:G	44228770	G	ADD	13247	0.19	0.08125	0.162	0.2228	-20.44	7.138e-93	0.1567	1.679e-15	0.06341	5.183e-06	0.1873	2.94e-60	0.2503	1.009e-16
17	rs2141298:44268488:C:T	44268488	T	ADD	13244	0.19	0.08124	0.162	0.2228	-20.44	7.162e-93	0.1575	1.974e-15	0.06341	5.183e-06	0.1872	2.644e-60	0.2499	9.337e-17
17	17:44213921:A:C	44213921	C	ADD	13245	0.1892	0.08145	0.1613	0.222	-20.44	7.318e-93	0.1588	2.526e-15	0.06324	5.071e-06	0.1874	3.16e-60	0.2454	7.492e-17
17	17:44255017:T:C	44255017	C	ADD	13198	0.1899	0.08127	0.1619	0.2227	-20.44	7.322e-93	0.1571	1.854e-15	0.06319	5.043e-06	0.187	2.205e-60	0.2519	1.48e-16
17	rs17660907:44191085:G:A	44191085	A	ADD	13245	0.1892	0.08145	0.1613	0.222	-20.44	7.39e-93	0.1585	2.442e-15	0.06323	5.068e-06	0.1877	3.893e-60	0.2445	6.219e-17
17	rs62061766:44167464:G:A	44167464	A	ADD	13254	0.1893	0.08144	0.1613	0.222	-20.44	7.414e-93	0.1591	2.719e-15	0.06313	4.997e-06	0.1874	3.091e-60	0.2454	7.474e-17
17	17:44224686:A:T	44224686	T	ADD	13240	0.19	0.08125	0.162	0.2228	-20.44	7.472e-93	0.1581	2.29e-15	0.06313	4.973e-06	0.1873	3.054e-60	0.2497	8.948e-17
17	17:44161091:GCTCCCCTGGTAAGTCCTAAA:G	44161091	G	ADD	13255	0.1893	0.08145	0.1613	0.222	-20.44	7.536e-93	0.1589	2.664e-15	0.06313	4.997e-06	0.1874	3.157e-60	0.2454	7.474e-17
17	17:44161478:CTCACACCTGTAATCCCAGCACTTTGGGAAGCTGAGGCGGGTGGA:C	44161478	C	ADD	13255	0.1893	0.08145	0.1613	0.222	-20.44	7.536e-93	0.1589	2.664e-15	0.06313	4.997e-06	0.1874	3.157e-60	0.2454	7.474e-17
17	rs113788190:44161302:A:G	44161302	G	ADD	13255	0.1893	0.08145	0.1613	0.222	-20.44	7.536e-93	0.1589	2.664e-15	0.06313	4.997e-06	0.1874	3.157e-60	0.2454	7.474e-17
17	rs113955100:44161522:A:C	44161522	C	ADD	13255	0.1893	0.08145	0.1613	0.222	-20.44	7.536e-93	0.1589	2.664e-15	0.06313	4.997e-06	0.1874	3.157e-60	0.2454	7.474e-17
17	rs17660017:44160674:G:C	44160674	C	ADD	13255	0.1893	0.08145	0.1613	0.222	-20.44	7.536e-93	0.1589	2.664e-15	0.06313	4.997e-06	0.1874	3.157e-60	0.2454	7.474e-17
17	rs17660065:44162284:T:C	44162284	C	ADD	13255	0.1893	0.08145	0.1613	0.222	-20.44	7.536e-93	0.1589	2.664e-15	0.06313	4.997e-06	0.1874	3.157e-60	0.2454	7.474e-17
17	rs201722973:44161747:C:CCAACAA	44161747	CCAACAA	ADD	13255	0.1893	0.08145	0.1613	0.222	-20.44	7.536e-93	0.1589	2.664e-15	0.06313	4.997e-06	0.1874	3.157e-60	0.2454	7.474e-17
17	rs2316955:44161985:T:G	44161985	G	ADD	13255	0.1893	0.08145	0.1613	0.222	-20.44	7.536e-93	0.1589	2.664e-15	0.06313	4.997e-06	0.1874	3.157e-60	0.2454	7.474e-17
17	rs55987700:44161146:T:G	44161146	G	ADD	13255	0.1893	0.08145	0.1613	0.222	-20.44	7.536e-93	0.1589	2.664e-15	0.06313	4.997e-06	0.1874	3.157e-60	0.2454	7.474e-17
17	rs62060853:44160592:G:A	44160592	A	ADD	13255	0.1893	0.08145	0.1613	0.222	-20.44	7.536e-93	0.1589	2.664e-15	0.06313	4.997e-06	0.1874	3.157e-60	0.2454	7.474e-17
17	rs62060855:44161860:C:T	44161860	T	ADD	13255	0.1893	0.08145	0.1613	0.222	-20.44	7.536e-93	0.1589	2.664e-15	0.06313	4.997e-06	0.1874	3.157e-60	0.2454	7.474e-17
17	rs80028338:44161470:A:C	44161470	C	ADD	13255	0.1893	0.08145	0.1613	0.222	-20.44	7.536e-93	0.1589	2.664e-15	0.06313	4.997e-06	0.1874	3.157e-60	0.2454	7.474e-17
17	rs62060856:44161875:A:C	44161875	C	ADD	13253	0.1893	0.08145	0.1613	0.222	-20.44	7.603e-93	0.1589	2.664e-15	0.06305	4.94e-06	0.1875	3.281e-60	0.2454	7.474e-17
17	17:44168295:CTTA:C	44168295	C	ADD	13255	0.1893	0.08144	0.1614	0.222	-20.44	7.607e-93	0.1591	2.719e-15	0.06313	4.997e-06	0.1874	3.157e-60	0.2454	7.474e-17
17	17:44172205:CA:C	44172205	C	ADD	13255	0.1893	0.08144	0.1614	0.222	-20.44	7.607e-93	0.1591	2.719e-15	0.06313	4.997e-06	0.1874	3.157e-60	0.2454	7.474e-17
17	17:44177304:TA:T	44177304	T	ADD	13255	0.1893	0.08144	0.1614	0.222	-20.44	7.607e-93	0.1591	2.719e-15	0.06313	4.997e-06	0.1874	3.157e-60	0.2454	7.474e-17
17	17:44179168:AACC:A	44179168	A	ADD	13255	0.1893	0.08144	0.1614	0.222	-20.44	7.607e-93	0.1591	2.719e-15	0.06313	4.997e-06	0.1874	3.157e-60	0.2454	7.474e-17
17	17:44182845:T:TG	44182845	TG	ADD	13255	0.1893	0.08144	0.1614	0.222	-20.44	7.607e-93	0.1591	2.719e-15	0.06313	4.997e-06	0.1874	3.157e-60	0.2454	7.474e-17
17	17:44183002:C:A	44183002	A	ADD	13255	0.1893	0.08144	0.1614	0.222	-20.44	7.607e-93	0.1591	2.719e-15	0.06313	4.997e-06	0.1874	3.157e-60	0.2454	7.474e-17
17	17:44183232:C:G	44183232	G	ADD	13255	0.1893	0.08144	0.1614	0.222	-20.44	7.607e-93	0.1591	2.719e-15	0.06313	4.997e-06	0.1874	3.157e-60	0.2454	7.474e-17
17	rs111295615:44184428:T:C	44184428	C	ADD	13255	0.1893	0.08144	0.1614	0.222	-20.44	7.607e-93	0.1591	2.719e-15	0.06313	4.997e-06	0.1874	3.157e-60	0.2454	7.474e-17
17	rs111364350:44168508:C:T	44168508	T	ADD	13255	0.1893	0.08144	0.1614	0.222	-20.44	7.607e-93	0.1591	2.719e-15	0.06313	4.997e-06	0.1874	3.157e-60	0.2454	7.474e-17
17	rs111676341:44183403:A:G	44183403	G	ADD	13255	0.1893	0.08144	0.1614	0.222	-20.44	7.607e-93	0.1591	2.719e-15	0.06313	4.997e-06	0.1874	3.157e-60	0.2454	7.474e-17
17	rs111952388:44181454:C:T	44181454	T	ADD	13255	0.1893	0.08144	0.1614	0.222	-20.44	7.607e-93	0.1591	2.719e-15	0.06313	4.997e-06	0.1874	3.157e-60	0.2454	7.474e-17
17	rs111957446:44179723:T:C	44179723	C	ADD	13255	0.1893	0.08144	0.1614	0.222	-20.44	7.607e-93	0.1591	2.719e-15	0.06313	4.997e-06	0.1874	3.157e-60	0.2454	7.474e-17
17	rs112102887:44179749:G:A	44179749	A	ADD	13255	0.1893	0.08144	0.1614	0.222	-20.44	7.607e-93	0.1591	2.719e-15	0.06313	4.997e-06	0.1874	3.157e-60	0.2454	7.474e-17
17	rs112596352:44170238:G:A	44170238	A	ADD	13255	0.1893	0.08144	0.1614	0.222	-20.44	7.607e-93	0.1591	2.719e-15	0.06313	4.997e-06	0.1874	3.157e-60	0.2454	7.474e-17
17	rs112893440:44179969:G:A	44179969	A	ADD	13255	0.1893	0.08144	0.1614	0.222	-20.44	7.607e-93	0.1591	2.719e-15	0.06313	4.997e-06	0.1874	3.157e-60	0.2454	7.474e-17
17	rs141004635:44184194:G:GAACTGAGGAGATATGGA	44184194	GAACTGAGGAGATATGGA	ADD	13255	0.1893	0.08144	0.1614	0.222	-20.44	7.607e-93	0.1591	2.719e-15	0.06313	4.997e-06	0.1874	3.157e-60	0.2454	7.474e-17
17	rs17576631:44170018:G:C	44170018	C	ADD	13255	0.1893	0.08144	0.1614	0.222	-20.44	7.607e-93	0.1591	2.719e-15	0.06313	4.997e-06	0.1874	3.157e-60	0.2454	7.474e-17
17	rs17576695:44172327:T:A	44172327	A	ADD	13255	0.1893	0.08144	0.1614	0.222	-20.44	7.607e-93	0.1591	2.719e-15	0.06313	4.997e-06	0.1874	3.157e-60	0.2454	7.474e-17
17	rs17576709:44173356:C:G	44173356	G	ADD	13255	0.1893	0.08144	0.1614	0.222	-20.44	7.607e-93	0.1591	2.719e-15	0.06313	4.997e-06	0.1874	3.157e-60	0.2454	7.474e-17
17	rs17576779:44178272:C:T	44178272	T	ADD	13255	0.1893	0.08144	0.1614	0.222	-20.44	7.607e-93	0.1591	2.719e-15	0.06313	4.997e-06	0.1874	3.157e-60	0.2454	7.474e-17
17	rs17576842:44179992:A:G	44179992	G	ADD	13255	0.1893	0.08144	0.1614	0.222	-20.44	7.607e-93	0.1591	2.719e-15	0.06313	4.997e-06	0.1874	3.157e-60	0.2454	7.474e-17
17	rs17576870:44180442:A:G	44180442	G	ADD	13255	0.1893	0.08144	0.1614	0.222	-20.44	7.607e-93	0.1591	2.719e-15	0.06313	4.997e-06	0.1874	3.157e-60	0.2454	7.474e-17
17	rs17576989:44183616:C:A	44183616	A	ADD	13255	0.1893	0.08144	0.1614	0.222	-20.44	7.607e-93	0.1591	2.719e-15	0.06313	4.997e-06	0.1874	3.157e-60	0.2454	7.474e-17
17	rs17660167:44166311:C:T	44166311	T	ADD	13255	0.1893	0.08144	0.1614	0.222	-20.44	7.607e-93	0.1591	2.719e-15	0.06313	4.997e-06	0.1874	3.157e-60	0.2454	7.474e-17
17	rs17660251:44166646:C:T	44166646	T	ADD	13255	0.1893	0.08144	0.1614	0.222	-20.44	7.607e-93	0.1591	2.719e-15	0.06313	4.997e-06	0.1874	3.157e-60	0.2454	7.474e-17
17	rs17660294:44167101:T:C	44167101	C	ADD	13255	0.1893	0.08144	0.1614	0.222	-20.44	7.607e-93	0.1591	2.719e-15	0.06313	4.997e-06	0.1874	3.157e-60	0.2454	7.474e-17
17	rs17660398:44170612:C:T	44170612	T	ADD	13255	0.1893	0.08144	0.1614	0.222	-20.44	7.607e-93	0.1591	2.719e-15	0.06313	4.997e-06	0.1874	3.157e-60	0.2454	7.474e-17
17	rs17660488:44178337:T:C	44178337	C	ADD	13255	0.1893	0.08144	0.1614	0.222	-20.44	7.607e-93	0.1591	2.719e-15	0.06313	4.997e-06	0.1874	3.157e-60	0.2454	7.474e-17
17	rs17660595:44180954:A:G	44180954	G	ADD	13255	0.1893	0.08144	0.1614	0.222	-20.44	7.607e-93	0.1591	2.719e-15	0.06313	4.997e-06	0.1874	3.157e-60	0.2454	7.474e-17
17	rs3912061:44165098:C:T	44165098	T	ADD	13255	0.1893	0.08144	0.1614	0.222	-20.44	7.607e-93	0.1591	2.719e-15	0.06313	4.997e-06	0.1874	3.157e-60	0.2454	7.474e-17
17	rs3912062:44165069:A:G	44165069	G	ADD	13255	0.1893	0.08144	0.1614	0.222	-20.44	7.607e-93	0.1591	2.719e-15	0.06313	4.997e-06	0.1874	3.157e-60	0.2454	7.474e-17
17	rs3912063:44165049:A:G	44165049	G	ADD	13255	0.1893	0.08144	0.1614	0.222	-20.44	7.607e-93	0.1591	2.719e-15	0.06313	4.997e-06	0.1874	3.157e-60	0.2454	7.474e-17
17	rs55692232:44164323:G:A	44164323	A	ADD	13255	0.1893	0.08144	0.1614	0.222	-20.44	7.607e-93	0.1591	2.719e-15	0.06313	4.997e-06	0.1874	3.157e-60	0.2454	7.474e-17
17	rs55900347:44176092:G:A	44176092	A	ADD	13255	0.1893	0.08144	0.1614	0.222	-20.44	7.607e-93	0.1591	2.719e-15	0.06313	4.997e-06	0.1874	3.157e-60	0.2454	7.474e-17
17	rs56240678:44176170:C:G	44176170	G	ADD	13255	0.1893	0.08144	0.1614	0.222	-20.44	7.607e-93	0.1591	2.719e-15	0.06313	4.997e-06	0.1874	3.157e-60	0.2454	7.474e-17
17	rs62060858:44164090:G:C	44164090	C	ADD	13255	0.1893	0.08144	0.1614	0.222	-20.44	7.607e-93	0.1591	2.719e-15	0.06313	4.997e-06	0.1874	3.157e-60	0.2454	7.474e-17
17	rs62060859:44164133:G:A	44164133	A	ADD	13255	0.1893	0.08144	0.1614	0.222	-20.44	7.607e-93	0.1591	2.719e-15	0.06313	4.997e-06	0.1874	3.157e-60	0.2454	7.474e-17
17	rs62061764:44166197:A:G	44166197	G	ADD	13255	0.1893	0.08144	0.1614	0.222	-20.44	7.607e-93	0.1591	2.719e-15	0.06313	4.997e-06	0.1874	3.157e-60	0.2454	7.474e-17
17	rs62061767:44167729:A:G	44167729	G	ADD	13255	0.1893	0.08144	0.1614	0.222	-20.44	7.607e-93	0.1591	2.719e-15	0.06313	4.997e-06	0.1874	3.157e-60	0.2454	7.474e-17
17	rs62061770:44169377:G:C	44169377	C	ADD	13255	0.1893	0.08144	0.1614	0.222	-20.44	7.607e-93	0.1591	2.719e-15	0.06313	4.997e-06	0.1874	3.157e-60	0.2454	7.474e-17
17	rs62061771:44169406:G:A	44169406	A	ADD	13255	0.1893	0.08144	0.1614	0.222	-20.44	7.607e-93	0.1591	2.719e-15	0.06313	4.997e-06	0.1874	3.157e-60	0.2454	7.474e-17
17	rs62061772:44169437:T:C	44169437	C	ADD	13255	0.1893	0.08144	0.1614	0.222	-20.44	7.607e-93	0.1591	2.719e-15	0.06313	4.997e-06	0.1874	3.157e-60	0.2454	7.474e-17
17	rs62061790:44170414:G:A	44170414	A	ADD	13255	0.1893	0.08144	0.1614	0.222	-20.44	7.607e-93	0.1591	2.719e-15	0.06313	4.997e-06	0.1874	3.157e-60	0.2454	7.474e-17
17	rs62061791:44171024:T:C	44171024	C	ADD	13255	0.1893	0.08144	0.1614	0.222	-20.44	7.607e-93	0.1591	2.719e-15	0.06313	4.997e-06	0.1874	3.157e-60	0.2454	7.474e-17
17	rs62061792:44171554:G:A	44171554	A	ADD	13255	0.1893	0.08144	0.1614	0.222	-20.44	7.607e-93	0.1591	2.719e-15	0.06313	4.997e-06	0.1874	3.157e-60	0.2454	7.474e-17
17	rs62061793:44171565:C:A	44171565	A	ADD	13255	0.1893	0.08144	0.1614	0.222	-20.44	7.607e-93	0.1591	2.719e-15	0.06313	4.997e-06	0.1874	3.157e-60	0.2454	7.474e-17
17	rs62061795:44173179:C:A	44173179	A	ADD	13255	0.1893	0.08144	0.1614	0.222	-20.44	7.607e-93	0.1591	2.719e-15	0.06313	4.997e-06	0.1874	3.157e-60	0.2454	7.474e-17
17	rs62061796:44173408:G:A	44173408	A	ADD	13255	0.1893	0.08144	0.1614	0.222	-20.44	7.607e-93	0.1591	2.719e-15	0.06313	4.997e-06	0.1874	3.157e-60	0.2454	7.474e-17
17	rs62061801:44174235:A:G	44174235	G	ADD	13255	0.1893	0.08144	0.1614	0.222	-20.44	7.607e-93	0.1591	2.719e-15	0.06313	4.997e-06	0.1874	3.157e-60	0.2454	7.474e-17
17	rs62061802:44174351:T:A	44174351	A	ADD	13255	0.1893	0.08144	0.1614	0.222	-20.44	7.607e-93	0.1591	2.719e-15	0.06313	4.997e-06	0.1874	3.157e-60	0.2454	7.474e-17
17	rs62061807:44177097:C:T	44177097	T	ADD	13255	0.1893	0.08144	0.1614	0.222	-20.44	7.607e-93	0.1591	2.719e-15	0.06313	4.997e-06	0.1874	3.157e-60	0.2454	7.474e-17
17	rs62061808:44177337:C:T	44177337	T	ADD	13255	0.1893	0.08144	0.1614	0.222	-20.44	7.607e-93	0.1591	2.719e-15	0.06313	4.997e-06	0.1874	3.157e-60	0.2454	7.474e-17
17	rs62061809:44178839:T:C	44178839	C	ADD	13255	0.1893	0.08144	0.1614	0.222	-20.44	7.607e-93	0.1591	2.719e-15	0.06313	4.997e-06	0.1874	3.157e-60	0.2454	7.474e-17
17	rs62061811:44180173:T:G	44180173	G	ADD	13255	0.1893	0.08144	0.1614	0.222	-20.44	7.607e-93	0.1591	2.719e-15	0.06313	4.997e-06	0.1874	3.157e-60	0.2454	7.474e-17
17	rs62061812:44180997:C:T	44180997	T	ADD	13255	0.1893	0.08144	0.1614	0.222	-20.44	7.607e-93	0.1591	2.719e-15	0.06313	4.997e-06	0.1874	3.157e-60	0.2454	7.474e-17
17	rs62061813:44181118:G:A	44181118	A	ADD	13255	0.1893	0.08144	0.1614	0.222	-20.44	7.607e-93	0.1591	2.719e-15	0.06313	4.997e-06	0.1874	3.157e-60	0.2454	7.474e-17
17	rs62061814:44181508:T:G	44181508	G	ADD	13255	0.1893	0.08144	0.1614	0.222	-20.44	7.607e-93	0.1591	2.719e-15	0.06313	4.997e-06	0.1874	3.157e-60	0.2454	7.474e-17
17	rs62061815:44181681:A:G	44181681	G	ADD	13255	0.1893	0.08144	0.1614	0.222	-20.44	7.607e-93	0.1591	2.719e-15	0.06313	4.997e-06	0.1874	3.157e-60	0.2454	7.474e-17
17	rs62061816:44182336:C:A	44182336	A	ADD	13255	0.1893	0.08144	0.1614	0.222	-20.44	7.607e-93	0.1591	2.719e-15	0.06313	4.997e-06	0.1874	3.157e-60	0.2454	7.474e-17
17	rs62061817:44182706:A:G	44182706	G	ADD	13255	0.1893	0.08144	0.1614	0.222	-20.44	7.607e-93	0.1591	2.719e-15	0.06313	4.997e-06	0.1874	3.157e-60	0.2454	7.474e-17
17	rs68132028:44170129:C:CAA	44170129	CAA	ADD	13255	0.1893	0.08144	0.1614	0.222	-20.44	7.607e-93	0.1591	2.719e-15	0.06313	4.997e-06	0.1874	3.157e-60	0.2454	7.474e-17
17	rs75412750:44172773:C:T	44172773	T	ADD	13255	0.1893	0.08144	0.1614	0.222	-20.44	7.607e-93	0.1591	2.719e-15	0.06313	4.997e-06	0.1874	3.157e-60	0.2454	7.474e-17
17	rs76761511:44185245:C:A	44185245	A	ADD	13255	0.1893	0.08144	0.1614	0.222	-20.44	7.607e-93	0.1591	2.719e-15	0.06313	4.997e-06	0.1874	3.157e-60	0.2454	7.474e-17
17	rs77044307:44172408:C:G	44172408	G	ADD	13255	0.1893	0.08144	0.1614	0.222	-20.44	7.607e-93	0.1591	2.719e-15	0.06313	4.997e-06	0.1874	3.157e-60	0.2454	7.474e-17
17	rs77604208:44177669:C:T	44177669	T	ADD	13255	0.1893	0.08144	0.1614	0.222	-20.44	7.607e-93	0.1591	2.719e-15	0.06313	4.997e-06	0.1874	3.157e-60	0.2454	7.474e-17
17	rs77924366:44182181:T:C	44182181	C	ADD	13255	0.1893	0.08144	0.1614	0.222	-20.44	7.607e-93	0.1591	2.719e-15	0.06313	4.997e-06	0.1874	3.157e-60	0.2454	7.474e-17
17	rs79346219:44184375:A:G	44184375	G	ADD	13255	0.1893	0.08144	0.1614	0.222	-20.44	7.607e-93	0.1591	2.719e-15	0.06313	4.997e-06	0.1874	3.157e-60	0.2454	7.474e-17
17	rs79348289:44172698:T:C	44172698	C	ADD	13255	0.1893	0.08144	0.1614	0.222	-20.44	7.607e-93	0.1591	2.719e-15	0.06313	4.997e-06	0.1874	3.157e-60	0.2454	7.474e-17
17	rs79923630:44167661:G:T	44167661	T	ADD	13255	0.1893	0.08144	0.1614	0.222	-20.44	7.607e-93	0.1591	2.719e-15	0.06313	4.997e-06	0.1874	3.157e-60	0.2454	7.474e-17
17	rs80020809:44172391:C:T	44172391	T	ADD	13255	0.1893	0.08144	0.1614	0.222	-20.44	7.607e-93	0.1591	2.719e-15	0.06313	4.997e-06	0.1874	3.157e-60	0.2454	7.474e-17
17	rs80120913:44177755:C:G	44177755	G	ADD	13255	0.1893	0.08144	0.1614	0.222	-20.44	7.607e-93	0.1591	2.719e-15	0.06313	4.997e-06	0.1874	3.157e-60	0.2454	7.474e-17
17	rs62063796:44068289:G:A	44068289	A	ADD	13228	0.1892	0.08145	0.1613	0.222	-20.44	7.673e-93	0.1586	2.521e-15	0.04135	1.413e-05	0.188	5.001e-60	0.2496	8.906e-17
17	rs62063797:44068294:G:C	44068294	C	ADD	13228	0.1892	0.08145	0.1613	0.222	-20.44	7.673e-93	0.1586	2.521e-15	0.04135	1.413e-05	0.188	5.001e-60	0.2496	8.906e-17
17	17:44275619:A:G	44275619	G	ADD	13180	0.1933	0.08043	0.1651	0.2263	-20.44	7.791e-93	0.1707	2.509e-15	0.06335	5.118e-06	0.1931	5.511e-60	0.2431	4.497e-17
17	rs17577024:44186252:G:A	44186252	A	ADD	13256	0.1893	0.08144	0.1614	0.2221	-20.44	7.83e-93	0.1591	2.719e-15	0.06313	4.997e-06	0.1875	3.245e-60	0.2454	7.474e-17
17	rs17577052:44186301:T:C	44186301	C	ADD	13256	0.1893	0.08144	0.1614	0.2221	-20.44	7.83e-93	0.1591	2.719e-15	0.06313	4.997e-06	0.1875	3.245e-60	0.2454	7.474e-17
17	rs17577159:44188477:T:G	44188477	G	ADD	13256	0.1893	0.08144	0.1614	0.2221	-20.44	7.83e-93	0.1591	2.719e-15	0.06313	4.997e-06	0.1875	3.245e-60	0.2454	7.474e-17
17	rs62061821:44186055:G:A	44186055	A	ADD	13256	0.1893	0.08144	0.1614	0.2221	-20.44	7.83e-93	0.1591	2.719e-15	0.06313	4.997e-06	0.1875	3.245e-60	0.2454	7.474e-17
17	rs62061823:44188645:C:T	44188645	T	ADD	13256	0.1893	0.08144	0.1614	0.2221	-20.44	7.83e-93	0.1591	2.719e-15	0.06313	4.997e-06	0.1875	3.245e-60	0.2454	7.474e-17
17	rs77635460:44186593:T:C	44186593	C	ADD	13256	0.1893	0.08144	0.1614	0.2221	-20.44	7.83e-93	0.1591	2.719e-15	0.06313	4.997e-06	0.1875	3.245e-60	0.2454	7.474e-17
17	17:44198962:T:TA	44198962	TA	ADD	13256	0.1893	0.08144	0.1614	0.2221	-20.44	7.851e-93	0.1591	2.719e-15	0.06313	4.997e-06	0.1875	3.245e-60	0.2454	7.492e-17
17	17:44207415:G:GGTGGCAT	44207415	GGTGGCAT	ADD	13256	0.1893	0.08144	0.1614	0.2221	-20.44	7.851e-93	0.1591	2.719e-15	0.06313	4.997e-06	0.1875	3.245e-60	0.2454	7.492e-17
17	rs10514903:44206646:C:G	44206646	G	ADD	13256	0.1893	0.08144	0.1614	0.2221	-20.44	7.851e-93	0.1591	2.719e-15	0.06313	4.997e-06	0.1875	3.245e-60	0.2454	7.492e-17
17	rs112073200:44201791:G:C	44201791	C	ADD	13256	0.1893	0.08144	0.1614	0.2221	-20.44	7.851e-93	0.1591	2.719e-15	0.06313	4.997e-06	0.1875	3.245e-60	0.2454	7.492e-17
17	rs1122380:44206079:C:T	44206079	T	ADD	13256	0.1893	0.08144	0.1614	0.2221	-20.44	7.851e-93	0.1591	2.719e-15	0.06313	4.997e-06	0.1875	3.245e-60	0.2454	7.492e-17
17	rs1122381:44205839:A:G	44205839	G	ADD	13256	0.1893	0.08144	0.1614	0.2221	-20.44	7.851e-93	0.1591	2.719e-15	0.06313	4.997e-06	0.1875	3.245e-60	0.2454	7.492e-17
17	rs112401617:44209474:A:T	44209474	T	ADD	13256	0.1893	0.08144	0.1614	0.2221	-20.44	7.851e-93	0.1591	2.719e-15	0.06313	4.997e-06	0.1875	3.245e-60	0.2454	7.492e-17
17	rs112560196:44200078:A:T	44200078	T	ADD	13256	0.1893	0.08144	0.1614	0.2221	-20.44	7.851e-93	0.1591	2.719e-15	0.06313	4.997e-06	0.1875	3.245e-60	0.2454	7.492e-17
17	rs113638513:44204749:A:G	44204749	G	ADD	13256	0.1893	0.08144	0.1614	0.2221	-20.44	7.851e-93	0.1591	2.719e-15	0.06313	4.997e-06	0.1875	3.245e-60	0.2454	7.492e-17
17	rs113758975:44207523:T:A	44207523	A	ADD	13256	0.1893	0.08144	0.1614	0.2221	-20.44	7.851e-93	0.1591	2.719e-15	0.06313	4.997e-06	0.1875	3.245e-60	0.2454	7.492e-17
17	rs17577954:44209628:T:C	44209628	C	ADD	13256	0.1893	0.08144	0.1614	0.2221	-20.44	7.851e-93	0.1591	2.719e-15	0.06313	4.997e-06	0.1875	3.245e-60	0.2454	7.492e-17
17	rs17661348:44207066:A:G	44207066	G	ADD	13256	0.1893	0.08144	0.1614	0.2221	-20.44	7.851e-93	0.1591	2.719e-15	0.06313	4.997e-06	0.1875	3.245e-60	0.2454	7.492e-17
17	rs17661385:44207778:A:G	44207778	G	ADD	13256	0.1893	0.08144	0.1614	0.2221	-20.44	7.851e-93	0.1591	2.719e-15	0.06313	4.997e-06	0.1875	3.245e-60	0.2454	7.492e-17
17	rs4581739:44204739:T:C	44204739	C	ADD	13256	0.1893	0.08144	0.1614	0.2221	-20.44	7.851e-93	0.1591	2.719e-15	0.06313	4.997e-06	0.1875	3.245e-60	0.2454	7.492e-17
17	rs55669501:44202564:G:A	44202564	A	ADD	13256	0.1893	0.08144	0.1614	0.2221	-20.44	7.851e-93	0.1591	2.719e-15	0.06313	4.997e-06	0.1875	3.245e-60	0.2454	7.492e-17
17	rs55672516:44201680:A:C	44201680	C	ADD	13256	0.1893	0.08144	0.1614	0.2221	-20.44	7.851e-93	0.1591	2.719e-15	0.06313	4.997e-06	0.1875	3.245e-60	0.2454	7.492e-17
17	rs55686102:44202608:C:T	44202608	T	ADD	13256	0.1893	0.08144	0.1614	0.2221	-20.44	7.851e-93	0.1591	2.719e-15	0.06313	4.997e-06	0.1875	3.245e-60	0.2454	7.492e-17
17	rs55802590:44201344:G:C	44201344	C	ADD	13256	0.1893	0.08144	0.1614	0.2221	-20.44	7.851e-93	0.1591	2.719e-15	0.06313	4.997e-06	0.1875	3.245e-60	0.2454	7.492e-17
17	rs55885063:44202952:C:G	44202952	G	ADD	13256	0.1893	0.08144	0.1614	0.2221	-20.44	7.851e-93	0.1591	2.719e-15	0.06313	4.997e-06	0.1875	3.245e-60	0.2454	7.492e-17
17	rs56257094:44201667:G:A	44201667	A	ADD	13256	0.1893	0.08144	0.1614	0.2221	-20.44	7.851e-93	0.1591	2.719e-15	0.06313	4.997e-06	0.1875	3.245e-60	0.2454	7.492e-17
17	rs62063165:44202147:A:G	44202147	G	ADD	13256	0.1893	0.08144	0.1614	0.2221	-20.44	7.851e-93	0.1591	2.719e-15	0.06313	4.997e-06	0.1875	3.245e-60	0.2454	7.492e-17
17	rs62063166:44202231:A:G	44202231	G	ADD	13256	0.1893	0.08144	0.1614	0.2221	-20.44	7.851e-93	0.1591	2.719e-15	0.06313	4.997e-06	0.1875	3.245e-60	0.2454	7.492e-17
17	rs62063174:44205122:C:G	44205122	G	ADD	13256	0.1893	0.08144	0.1614	0.2221	-20.44	7.851e-93	0.1591	2.719e-15	0.06313	4.997e-06	0.1875	3.245e-60	0.2454	7.492e-17
17	rs62063200:44206482:C:T	44206482	T	ADD	13256	0.1893	0.08144	0.1614	0.2221	-20.44	7.851e-93	0.1591	2.719e-15	0.06313	4.997e-06	0.1875	3.245e-60	0.2454	7.492e-17
17	rs62063203:44209313:T:C	44209313	C	ADD	13256	0.1893	0.08144	0.1614	0.2221	-20.44	7.851e-93	0.1591	2.719e-15	0.06313	4.997e-06	0.1875	3.245e-60	0.2454	7.492e-17
17	rs66883448:44204299:AC:A	44204299	A	ADD	13256	0.1893	0.08144	0.1614	0.2221	-20.44	7.851e-93	0.1591	2.719e-15	0.06313	4.997e-06	0.1875	3.245e-60	0.2454	7.492e-17
17	rs75652502:44200510:C:A	44200510	A	ADD	13256	0.1893	0.08144	0.1614	0.2221	-20.44	7.851e-93	0.1591	2.719e-15	0.06313	4.997e-06	0.1875	3.245e-60	0.2454	7.492e-17
17	rs77095128:44204304:T:G	44204304	G	ADD	13256	0.1893	0.08144	0.1614	0.2221	-20.44	7.851e-93	0.1591	2.719e-15	0.06313	4.997e-06	0.1875	3.245e-60	0.2454	7.492e-17
17	17:44163551:AGT:A	44163551	A	ADD	13254	0.1893	0.08144	0.1614	0.2221	-20.44	7.868e-93	0.1592	2.832e-15	0.06313	4.997e-06	0.1874	3.157e-60	0.2454	7.474e-17
17	rs55864131:44163411:T:C	44163411	C	ADD	13254	0.1893	0.08144	0.1614	0.2221	-20.44	7.868e-93	0.1592	2.832e-15	0.06313	4.997e-06	0.1874	3.157e-60	0.2454	7.474e-17
17	rs62061788:44169759:G:A	44169759	A	ADD	13254	0.1893	0.08144	0.1614	0.2221	-20.44	8.017e-93	0.1595	2.981e-15	0.06313	4.997e-06	0.1874	3.157e-60	0.2454	7.474e-17
17	rs62061789:44169769:C:T	44169769	T	ADD	13254	0.1893	0.08144	0.1614	0.2221	-20.44	8.017e-93	0.1595	2.981e-15	0.06313	4.997e-06	0.1874	3.157e-60	0.2454	7.474e-17
17	rs62062286:44096486:C:T	44096486	T	ADD	13255	0.19	0.08126	0.1621	0.2229	-20.44	8.102e-93	0.1586	2.504e-15	0.06313	4.997e-06	0.1874	3.039e-60	0.2507	1.095e-16
17	rs4383188:44197603:T:C	44197603	C	ADD	13248	0.1893	0.08144	0.1614	0.2221	-20.44	8.126e-93	0.1591	2.719e-15	0.06313	4.997e-06	0.1875	3.327e-60	0.2454	7.509e-17
17	rs111424940:44211502:G:A	44211502	A	ADD	13255	0.1893	0.08144	0.1614	0.2221	-20.43	8.181e-93	0.1591	2.719e-15	0.06324	5.071e-06	0.1875	3.245e-60	0.2454	7.492e-17
17	rs12150087:44210988:C:G	44210988	G	ADD	13255	0.1893	0.08144	0.1614	0.2221	-20.43	8.181e-93	0.1591	2.719e-15	0.06324	5.071e-06	0.1875	3.245e-60	0.2454	7.492e-17
17	rs3089:44209919:C:G	44209919	G	ADD	13255	0.1893	0.08144	0.1614	0.2221	-20.43	8.181e-93	0.1591	2.719e-15	0.06324	5.071e-06	0.1875	3.245e-60	0.2454	7.492e-17
17	rs55780786:44209875:T:C	44209875	C	ADD	13255	0.1893	0.08144	0.1614	0.2221	-20.43	8.181e-93	0.1591	2.719e-15	0.06324	5.071e-06	0.1875	3.245e-60	0.2454	7.492e-17
17	rs55909047:44209957:A:G	44209957	G	ADD	13255	0.1893	0.08144	0.1614	0.2221	-20.43	8.181e-93	0.1591	2.719e-15	0.06324	5.071e-06	0.1875	3.245e-60	0.2454	7.492e-17
17	rs62063207:44211902:A:G	44211902	G	ADD	13255	0.1893	0.08144	0.1614	0.2221	-20.43	8.181e-93	0.1591	2.719e-15	0.06324	5.071e-06	0.1875	3.245e-60	0.2454	7.492e-17
17	rs62063208:44212032:C:A	44212032	A	ADD	13255	0.1893	0.08144	0.1614	0.2221	-20.43	8.181e-93	0.1591	2.719e-15	0.06324	5.071e-06	0.1875	3.245e-60	0.2454	7.492e-17
17	rs12185243:44115351:T:C	44115351	C	ADD	13221	0.1875	0.08191	0.1597	0.2202	-20.43	8.231e-93	0.1582	2.331e-15	0.06308	4.951e-06	0.1834	3.06e-60	0.2506	1.084e-16
17	rs62060795:44142663:C:T	44142663	T	ADD	13252	0.1901	0.08124	0.1621	0.2229	-20.43	8.248e-93	0.1589	2.664e-15	0.06313	4.997e-06	0.1874	2.933e-60	0.2503	1.016e-16
17	rs55825513:44176215:G:A	44176215	A	ADD	13247	0.1885	0.08166	0.1606	0.2212	-20.43	8.283e-93	0.1594	2.892e-15	0.06313	4.997e-06	0.1878	4.204e-60	0.2403	5.703e-17
17	17:44192592:A:AT	44192592	AT	ADD	13241	0.1893	0.08144	0.1614	0.2221	-20.43	8.286e-93	0.1599	3.24e-15	0.06317	5.018e-06	0.1875	3.156e-60	0.2443	5.934e-17
17	rs111724389:44209364:G:A	44209364	A	ADD	13254	0.1893	0.08144	0.1614	0.2221	-20.43	8.324e-93	0.1591	2.719e-15	0.06313	4.997e-06	0.1875	3.467e-60	0.2454	7.492e-17
17	17:44220454:T:G	44220454	G	ADD	13218	0.1892	0.08147	0.1613	0.222	-20.43	8.401e-93	0.1587	2.558e-15	0.06321	5.035e-06	0.1858	2.682e-60	0.2506	1.063e-16
17	rs62061855:44199670:G:A	44199670	A	ADD	13243	0.1876	0.08189	0.1598	0.2203	-20.43	8.499e-93	0.1599	3.433e-15	0.06343	5.193e-06	0.1861	3.111e-60	0.2411	6.36e-17
17	rs62061810:44178884:G:A	44178884	A	ADD	13254	0.1894	0.08144	0.1614	0.2222	-20.43	8.56e-93	0.1591	2.719e-15	0.06313	4.997e-06	0.1874	3.157e-60	0.246	8.267e-17
17	17:44220790:A:G	44220790	G	ADD	13241	0.1901	0.08124	0.1621	0.223	-20.43	8.594e-93	0.1586	2.477e-15	0.06313	4.973e-06	0.1874	3.123e-60	0.25	9.54e-17
17	17:44243354:A:AG	44243354	AG	ADD	13226	0.1893	0.08147	0.1613	0.222	-20.43	8.604e-93	0.1576	2.087e-15	0.05863	4.373e-06	0.1861	2.863e-60	0.2497	9.255e-17
17	rs76475392:44243351:T:TCG	44243351	TCG	ADD	13226	0.1893	0.08147	0.1613	0.222	-20.43	8.604e-93	0.1576	2.087e-15	0.05863	4.373e-06	0.1861	2.863e-60	0.2497	9.255e-17
17	rs2668645:44288640:A:G	44288640	G	ADD	13221	0.191	0.08103	0.1629	0.2238	-20.43	8.655e-93	0.1562	1.423e-15	0.06328	5.09e-06	0.1891	4.974e-60	0.2499	9.747e-17
17	rs34898647:44288672:G:A	44288672	A	ADD	13221	0.191	0.08103	0.1629	0.2238	-20.43	8.655e-93	0.1562	1.423e-15	0.06328	5.09e-06	0.1891	4.974e-60	0.2499	9.747e-17
17	17:44237068:A:T	44237068	T	ADD	13243	0.191	0.08104	0.1629	0.2238	-20.43	8.696e-93	0.1567	1.679e-15	0.06331	5.115e-06	0.189	3.966e-60	0.2498	9.21e-17
17	rs2668694:44292319:T:C	44292319	C	ADD	13243	0.191	0.08104	0.1629	0.2238	-20.43	8.764e-93	0.1568	1.796e-15	0.06352	5.238e-06	0.1887	3.352e-60	0.2506	1.122e-16
17	rs62061803:44174513:C:A	44174513	A	ADD	13252	0.1894	0.08144	0.1614	0.2222	-20.43	8.776e-93	0.1591	2.719e-15	0.06323	5.065e-06	0.1875	3.435e-60	0.2454	7.474e-17
17	rs141698966:44113227:T:TG	44113227	TG	ADD	13252	0.1902	0.08123	0.1622	0.223	-20.43	8.81e-93	0.1584	2.37e-15	0.06313	4.997e-06	0.1874	2.936e-60	0.2512	1.184e-16
17	rs62062323:44113224:C:T	44113224	T	ADD	13252	0.1902	0.08123	0.1622	0.223	-20.43	8.81e-93	0.1584	2.37e-15	0.06313	4.997e-06	0.1874	2.936e-60	0.2512	1.184e-16
17	17:44253364:G:A	44253364	A	ADD	13233	0.1917	0.08084	0.1636	0.2247	-20.43	8.815e-93	0.1564	1.561e-15	0.06341	5.183e-06	0.1866	1.728e-60	0.2609	2.284e-16
17	17:44269546:C:T	44269546	T	ADD	13234	0.1885	0.08167	0.1606	0.2212	-20.43	9.019e-93	0.1567	1.679e-15	0.04265	1.745e-05	0.1864	3.747e-60	0.2498	9.21e-17
17	rs34097347:43949448:C:A	43949448	A	ADD	13209	0.1915	0.0809	0.1634	0.2244	-20.43	9.064e-93	0.1584	2.488e-15	0.06313	4.997e-06	0.1896	3.268e-60	0.2492	8.334e-17
17	rs146453014:44172493:A:AT	44172493	AT	ADD	13244	0.1886	0.08166	0.1607	0.2213	-20.43	9.154e-93	0.1591	2.719e-15	0.06328	5.112e-06	0.1862	3.211e-60	0.246	8.308e-17
17	rs75010486:44103825:T:C	44103825	C	ADD	13257	0.1902	0.08124	0.1622	0.223	-20.43	9.161e-93	0.1589	2.664e-15	0.06287	4.823e-06	0.1874	3.119e-60	0.2507	1.085e-16
17	17:44214094:A:G	44214094	G	ADD	13252	0.1894	0.08144	0.1615	0.2222	-20.43	9.168e-93	0.1589	2.588e-15	0.06324	5.071e-06	0.1876	3.779e-60	0.2454	7.492e-17
17	17:44215416:A:AG	44215416	AG	ADD	13252	0.1894	0.08144	0.1615	0.2222	-20.43	9.168e-93	0.1589	2.588e-15	0.06324	5.071e-06	0.1876	3.779e-60	0.2454	7.492e-17
17	rs11079729:44115569:C:A	44115569	A	ADD	13256	0.1902	0.08123	0.1622	0.2231	-20.43	9.216e-93	0.1589	2.664e-15	0.06313	4.997e-06	0.1874	2.927e-60	0.2507	1.085e-16
17	rs112415880:44042868:G:A	44042868	A	ADD	13258	0.1902	0.08124	0.1622	0.223	-20.43	9.229e-93	0.1589	2.664e-15	0.06327	5.091e-06	0.1872	2.775e-60	0.2507	1.085e-16
17	17:44220785:G:A	44220785	A	ADD	13237	0.1902	0.08124	0.1622	0.2231	-20.43	9.302e-93	0.1586	2.477e-15	0.06313	4.973e-06	0.1876	3.584e-60	0.2497	8.948e-17
17	17:44259792:G:A	44259792	A	ADD	13232	0.191	0.08105	0.1629	0.2238	-20.43	9.303e-93	0.1651	2.789e-15	0.0631	5.014e-06	0.1869	2.141e-60	0.2501	9.913e-17
17	17:44263022:C:CAT	44263022	CAT	ADD	13233	0.1893	0.08148	0.1614	0.2221	-20.43	9.405e-93	0.1567	1.679e-15	0.06398	5.578e-06	0.1875	3.829e-60	0.2454	7.558e-17
17	17:44213712:G:A	44213712	A	ADD	13253	0.1894	0.08144	0.1615	0.2222	-20.43	9.466e-93	0.1591	2.719e-15	0.06324	5.071e-06	0.1876	3.779e-60	0.2454	7.492e-17
17	rs143331068:44210247:T:TGCAGTGAGCCATCATCATA	44210247	TGCAGTGAGCCATCATCATA	ADD	13253	0.1894	0.08144	0.1615	0.2222	-20.43	9.466e-93	0.1591	2.719e-15	0.06324	5.071e-06	0.1876	3.779e-60	0.2454	7.492e-17
17	17:44113787:T:TG	44113787	TG	ADD	13257	0.1902	0.08123	0.1622	0.2231	-20.43	9.492e-93	0.1589	2.664e-15	0.06313	4.997e-06	0.1874	3.007e-60	0.2507	1.085e-16
17	17:44121469:C:T	44121469	T	ADD	13257	0.1902	0.08123	0.1622	0.2231	-20.43	9.492e-93	0.1589	2.664e-15	0.06313	4.997e-06	0.1874	3.007e-60	0.2507	1.085e-16
17	17:44121917:C:T	44121917	T	ADD	13257	0.1902	0.08123	0.1622	0.2231	-20.43	9.492e-93	0.1589	2.664e-15	0.06313	4.997e-06	0.1874	3.007e-60	0.2507	1.085e-16
17	17:44122484:C:T	44122484	T	ADD	13257	0.1902	0.08123	0.1622	0.2231	-20.43	9.492e-93	0.1589	2.664e-15	0.06313	4.997e-06	0.1874	3.007e-60	0.2507	1.085e-16
17	17:44122626:C:A	44122626	A	ADD	13257	0.1902	0.08123	0.1622	0.2231	-20.43	9.492e-93	0.1589	2.664e-15	0.06313	4.997e-06	0.1874	3.007e-60	0.2507	1.085e-16
17	rs10514897:44117397:A:G	44117397	G	ADD	13257	0.1902	0.08123	0.1622	0.2231	-20.43	9.492e-93	0.1589	2.664e-15	0.06313	4.997e-06	0.1874	3.007e-60	0.2507	1.085e-16
17	rs10514898:44119636:A:C	44119636	C	ADD	13257	0.1902	0.08123	0.1622	0.2231	-20.43	9.492e-93	0.1589	2.664e-15	0.06313	4.997e-06	0.1874	3.007e-60	0.2507	1.085e-16
17	rs12150090:44115886:C:T	44115886	T	ADD	13257	0.1902	0.08123	0.1622	0.2231	-20.43	9.492e-93	0.1589	2.664e-15	0.06313	4.997e-06	0.1874	3.007e-60	0.2507	1.085e-16
17	rs12150162:44114218:T:C	44114218	C	ADD	13257	0.1902	0.08123	0.1622	0.2231	-20.43	9.492e-93	0.1589	2.664e-15	0.06313	4.997e-06	0.1874	3.007e-60	0.2507	1.085e-16
17	rs12150438:44113963:C:T	44113963	T	ADD	13257	0.1902	0.08123	0.1622	0.2231	-20.43	9.492e-93	0.1589	2.664e-15	0.06313	4.997e-06	0.1874	3.007e-60	0.2507	1.085e-16
17	rs12150542:44115730:G:A	44115730	A	ADD	13257	0.1902	0.08123	0.1622	0.2231	-20.43	9.492e-93	0.1589	2.664e-15	0.06313	4.997e-06	0.1874	3.007e-60	0.2507	1.085e-16
17	rs12185225:44113491:T:C	44113491	C	ADD	13257	0.1902	0.08123	0.1622	0.2231	-20.43	9.492e-93	0.1589	2.664e-15	0.06313	4.997e-06	0.1874	3.007e-60	0.2507	1.085e-16
17	rs17574796:44115074:T:C	44115074	C	ADD	13257	0.1902	0.08123	0.1622	0.2231	-20.43	9.492e-93	0.1589	2.664e-15	0.06313	4.997e-06	0.1874	3.007e-60	0.2507	1.085e-16
17	rs17574824:44115107:C:T	44115107	T	ADD	13257	0.1902	0.08123	0.1622	0.2231	-20.43	9.492e-93	0.1589	2.664e-15	0.06313	4.997e-06	0.1874	3.007e-60	0.2507	1.085e-16
17	rs17653162:44111827:C:A	44111827	A	ADD	13257	0.1902	0.08123	0.1622	0.2231	-20.43	9.492e-93	0.1589	2.664e-15	0.06313	4.997e-06	0.1874	3.007e-60	0.2507	1.085e-16
17	rs17653193:44112441:G:A	44112441	A	ADD	13257	0.1902	0.08123	0.1622	0.2231	-20.43	9.492e-93	0.1589	2.664e-15	0.06313	4.997e-06	0.1874	3.007e-60	0.2507	1.085e-16
17	rs17653211:44112638:T:C	44112638	C	ADD	13257	0.1902	0.08123	0.1622	0.2231	-20.43	9.492e-93	0.1589	2.664e-15	0.06313	4.997e-06	0.1874	3.007e-60	0.2507	1.085e-16
17	rs17653255:44112743:C:A	44112743	A	ADD	13257	0.1902	0.08123	0.1622	0.2231	-20.43	9.492e-93	0.1589	2.664e-15	0.06313	4.997e-06	0.1874	3.007e-60	0.2507	1.085e-16
17	rs201474071:44113197:G:GA	44113197	GA	ADD	13257	0.1902	0.08123	0.1622	0.2231	-20.43	9.492e-93	0.1589	2.664e-15	0.06313	4.997e-06	0.1874	3.007e-60	0.2507	1.085e-16
17	rs34043286:44117119:A:G	44117119	G	ADD	13257	0.1902	0.08123	0.1622	0.2231	-20.43	9.492e-93	0.1589	2.664e-15	0.06313	4.997e-06	0.1874	3.007e-60	0.2507	1.085e-16
17	rs35833914:44110541:G:A	44110541	A	ADD	13257	0.1902	0.08123	0.1622	0.2231	-20.43	9.492e-93	0.1589	2.664e-15	0.06313	4.997e-06	0.1874	3.007e-60	0.2507	1.085e-16
17	rs41374248:44120442:A:G	44120442	G	ADD	13257	0.1902	0.08123	0.1622	0.2231	-20.43	9.492e-93	0.1589	2.664e-15	0.06313	4.997e-06	0.1874	3.007e-60	0.2507	1.085e-16
17	rs41382552:44118999:A:G	44118999	G	ADD	13257	0.1902	0.08123	0.1622	0.2231	-20.43	9.492e-93	0.1589	2.664e-15	0.06313	4.997e-06	0.1874	3.007e-60	0.2507	1.085e-16
17	rs41437445:44116238:G:A	44116238	A	ADD	13257	0.1902	0.08123	0.1622	0.2231	-20.43	9.492e-93	0.1589	2.664e-15	0.06313	4.997e-06	0.1874	3.007e-60	0.2507	1.085e-16
17	rs4608377:44113359:T:C	44113359	C	ADD	13257	0.1902	0.08123	0.1622	0.2231	-20.43	9.492e-93	0.1589	2.664e-15	0.06313	4.997e-06	0.1874	3.007e-60	0.2507	1.085e-16
17	rs55893711:44119320:C:T	44119320	T	ADD	13257	0.1902	0.08123	0.1622	0.2231	-20.43	9.492e-93	0.1589	2.664e-15	0.06313	4.997e-06	0.1874	3.007e-60	0.2507	1.085e-16
17	rs62062133:44114372:T:C	44114372	C	ADD	13257	0.1902	0.08123	0.1622	0.2231	-20.43	9.492e-93	0.1589	2.664e-15	0.06313	4.997e-06	0.1874	3.007e-60	0.2507	1.085e-16
17	rs62062134:44114432:A:C	44114432	C	ADD	13257	0.1902	0.08123	0.1622	0.2231	-20.43	9.492e-93	0.1589	2.664e-15	0.06313	4.997e-06	0.1874	3.007e-60	0.2507	1.085e-16
17	rs62062136:44116312:T:C	44116312	C	ADD	13257	0.1902	0.08123	0.1622	0.2231	-20.43	9.492e-93	0.1589	2.664e-15	0.06313	4.997e-06	0.1874	3.007e-60	0.2507	1.085e-16
17	rs62062137:44118848:G:A	44118848	A	ADD	13257	0.1902	0.08123	0.1622	0.2231	-20.43	9.492e-93	0.1589	2.664e-15	0.06313	4.997e-06	0.1874	3.007e-60	0.2507	1.085e-16
17	rs62062321:44111109:A:G	44111109	G	ADD	13257	0.1902	0.08123	0.1622	0.2231	-20.43	9.492e-93	0.1589	2.664e-15	0.06313	4.997e-06	0.1874	3.007e-60	0.2507	1.085e-16
17	rs62062322:44112385:A:G	44112385	G	ADD	13257	0.1902	0.08123	0.1622	0.2231	-20.43	9.492e-93	0.1589	2.664e-15	0.06313	4.997e-06	0.1874	3.007e-60	0.2507	1.085e-16
17	rs62062324:44114362:A:T	44114362	T	ADD	13257	0.1902	0.08123	0.1622	0.2231	-20.43	9.492e-93	0.1589	2.664e-15	0.06313	4.997e-06	0.1874	3.007e-60	0.2507	1.085e-16
17	rs62062325:44114364:C:A	44114364	A	ADD	13257	0.1902	0.08123	0.1622	0.2231	-20.43	9.492e-93	0.1589	2.664e-15	0.06313	4.997e-06	0.1874	3.007e-60	0.2507	1.085e-16
17	rs62063671:44124837:A:G	44124837	G	ADD	13257	0.1902	0.08123	0.1622	0.2231	-20.43	9.492e-93	0.1589	2.664e-15	0.06313	4.997e-06	0.1874	3.007e-60	0.2507	1.085e-16
17	rs77009866:44110888:A:T	44110888	T	ADD	13257	0.1902	0.08123	0.1622	0.2231	-20.43	9.492e-93	0.1589	2.664e-15	0.06313	4.997e-06	0.1874	3.007e-60	0.2507	1.085e-16
17	rs77105679:44122896:G:A	44122896	A	ADD	13257	0.1902	0.08123	0.1622	0.2231	-20.43	9.492e-93	0.1589	2.664e-15	0.06313	4.997e-06	0.1874	3.007e-60	0.2507	1.085e-16
17	rs79065019:44124535:T:C	44124535	C	ADD	13257	0.1902	0.08123	0.1622	0.2231	-20.43	9.492e-93	0.1589	2.664e-15	0.06313	4.997e-06	0.1874	3.007e-60	0.2507	1.085e-16
17	rs79252344:44120608:A:G	44120608	G	ADD	13257	0.1902	0.08123	0.1622	0.2231	-20.43	9.492e-93	0.1589	2.664e-15	0.06313	4.997e-06	0.1874	3.007e-60	0.2507	1.085e-16
17	rs17653906:44133142:G:A	44133142	A	ADD	13255	0.1903	0.08123	0.1623	0.2231	-20.43	9.599e-93	0.1589	2.664e-15	0.06313	4.997e-06	0.1874	3.044e-60	0.2507	1.085e-16
17	17:44214814:G:A	44214814	A	ADD	13251	0.1894	0.08144	0.1615	0.2222	-20.43	9.612e-93	0.1589	2.588e-15	0.06324	5.071e-06	0.1876	3.779e-60	0.2457	7.983e-17
17	17:44214815:C:G	44214815	G	ADD	13251	0.1894	0.08144	0.1615	0.2222	-20.43	9.612e-93	0.1589	2.588e-15	0.06324	5.071e-06	0.1876	3.779e-60	0.2457	7.983e-17
17	17:44260933:A:G	44260933	G	ADD	13236	0.1893	0.08147	0.1614	0.2221	-20.43	9.638e-93	0.1567	1.679e-15	0.06388	5.509e-06	0.186	2.954e-60	0.2507	1.093e-16
17	rs17574425:44109188:C:G	44109188	G	ADD	13258	0.1903	0.08123	0.1623	0.2231	-20.43	9.763e-93	0.1589	2.664e-15	0.06313	4.997e-06	0.1874	3.083e-60	0.2507	1.085e-16
17	rs34579536:44108906:A:G	44108906	G	ADD	13258	0.1903	0.08123	0.1623	0.2231	-20.43	9.763e-93	0.1589	2.664e-15	0.06313	4.997e-06	0.1874	3.083e-60	0.2507	1.085e-16
17	rs55881134:44109248:G:A	44109248	A	ADD	13258	0.1903	0.08123	0.1623	0.2231	-20.43	9.763e-93	0.1589	2.664e-15	0.06313	4.997e-06	0.1874	3.083e-60	0.2507	1.085e-16
17	rs733968:44089715:C:T	44089715	T	ADD	13259	0.1903	0.08124	0.1623	0.2231	-20.43	9.849e-93	0.1589	2.664e-15	0.06313	4.997e-06	0.1874	3.09e-60	0.2507	1.085e-16
17	17:44227510:A:T	44227510	T	ADD	13208	0.1936	0.08038	0.1654	0.2266	-20.43	9.85e-93	0.1788	5.003e-15	0.0624	3.787e-06	0.188	1.544e-60	0.2496	9.255e-17
17	rs2532416:44289291:A:C	44289291	C	ADD	13113	0.1968	0.07959	0.1684	0.23	-20.43	9.932e-93	0.1745	2.196e-15	0.06638	4.71e-06	0.1944	4.539e-60	0.249	8.769e-17
17	17:44227186:G:A	44227186	A	ADD	13245	0.1903	0.08124	0.1623	0.2231	-20.43	9.978e-93	0.1581	2.29e-15	0.06324	5.071e-06	0.1875	3.469e-60	0.2507	1.072e-16
17	17:44128754:G:GA	44128754	GA	ADD	13256	0.1903	0.08123	0.1623	0.2231	-20.43	9.982e-93	0.1589	2.664e-15	0.06313	4.997e-06	0.1874	3.157e-60	0.2507	1.085e-16
17	17:44138377:G:GA	44138377	GA	ADD	13256	0.1903	0.08123	0.1623	0.2231	-20.43	9.982e-93	0.1589	2.664e-15	0.06313	4.997e-06	0.1874	3.157e-60	0.2507	1.085e-16
17	17:44142332:T:G	44142332	G	ADD	13256	0.1903	0.08123	0.1623	0.2231	-20.43	9.982e-93	0.1589	2.664e-15	0.06313	4.997e-06	0.1874	3.157e-60	0.2507	1.085e-16
17	17:44142334:G:T	44142334	T	ADD	13256	0.1903	0.08123	0.1623	0.2231	-20.43	9.982e-93	0.1589	2.664e-15	0.06313	4.997e-06	0.1874	3.157e-60	0.2507	1.085e-16
17	17:44145512:CAAG:C	44145512	C	ADD	13256	0.1903	0.08123	0.1623	0.2231	-20.43	9.982e-93	0.1589	2.664e-15	0.06313	4.997e-06	0.1874	3.157e-60	0.2507	1.085e-16
17	17:44149210:G:GA	44149210	GA	ADD	13256	0.1903	0.08123	0.1623	0.2231	-20.43	9.982e-93	0.1589	2.664e-15	0.06313	4.997e-06	0.1874	3.157e-60	0.2507	1.085e-16
17	17:44151969:C:CA	44151969	CA	ADD	13256	0.1903	0.08123	0.1623	0.2231	-20.43	9.982e-93	0.1589	2.664e-15	0.06313	4.997e-06	0.1874	3.157e-60	0.2507	1.085e-16
17	17:44152812:T:TGAACCCAAGTGAGGCACCTGGGTTCAA	44152812	TGAACCCAAGTGAGGCACCTGGGTTCAA	ADD	13256	0.1903	0.08123	0.1623	0.2231	-20.43	9.982e-93	0.1589	2.664e-15	0.06313	4.997e-06	0.1874	3.157e-60	0.2507	1.085e-16
17	17:44153909:A:G	44153909	G	ADD	13256	0.1903	0.08123	0.1623	0.2231	-20.43	9.982e-93	0.1589	2.664e-15	0.06313	4.997e-06	0.1874	3.157e-60	0.2507	1.085e-16
17	17:44155299:CT:C	44155299	C	ADD	13256	0.1903	0.08123	0.1623	0.2231	-20.43	9.982e-93	0.1589	2.664e-15	0.06313	4.997e-06	0.1874	3.157e-60	0.2507	1.085e-16
17	17:44155925:TACAA:T	44155925	T	ADD	13256	0.1903	0.08123	0.1623	0.2231	-20.43	9.982e-93	0.1589	2.664e-15	0.06313	4.997e-06	0.1874	3.157e-60	0.2507	1.085e-16
17	17:44156401:T:TA	44156401	TA	ADD	13256	0.1903	0.08123	0.1623	0.2231	-20.43	9.982e-93	0.1589	2.664e-15	0.06313	4.997e-06	0.1874	3.157e-60	0.2507	1.085e-16
17	17:44157676:CT:C	44157676	C	ADD	13256	0.1903	0.08123	0.1623	0.2231	-20.43	9.982e-93	0.1589	2.664e-15	0.06313	4.997e-06	0.1874	3.157e-60	0.2507	1.085e-16
17	rs1107820:44135359:T:C	44135359	C	ADD	13256	0.1903	0.08123	0.1623	0.2231	-20.43	9.982e-93	0.1589	2.664e-15	0.06313	4.997e-06	0.1874	3.157e-60	0.2507	1.085e-16
17	rs111259120:44133534:C:T	44133534	T	ADD	13256	0.1903	0.08123	0.1623	0.2231	-20.43	9.982e-93	0.1589	2.664e-15	0.06313	4.997e-06	0.1874	3.157e-60	0.2507	1.085e-16
17	rs111327992:44126691:G:A	44126691	A	ADD	13256	0.1903	0.08123	0.1623	0.2231	-20.43	9.982e-93	0.1589	2.664e-15	0.06313	4.997e-06	0.1874	3.157e-60	0.2507	1.085e-16
17	rs111372048:44136577:A:C	44136577	C	ADD	13256	0.1903	0.08123	0.1623	0.2231	-20.43	9.982e-93	0.1589	2.664e-15	0.06313	4.997e-06	0.1874	3.157e-60	0.2507	1.085e-16
17	rs111519055:44159672:A:G	44159672	G	ADD	13256	0.1903	0.08123	0.1623	0.2231	-20.43	9.982e-93	0.1589	2.664e-15	0.06313	4.997e-06	0.1874	3.157e-60	0.2507	1.085e-16
17	rs1117253:44149297:A:C	44149297	C	ADD	13256	0.1903	0.08123	0.1623	0.2231	-20.43	9.982e-93	0.1589	2.664e-15	0.06313	4.997e-06	0.1874	3.157e-60	0.2507	1.085e-16
17	rs111750615:44156132:T:TTTA	44156132	TTTA	ADD	13256	0.1903	0.08123	0.1623	0.2231	-20.43	9.982e-93	0.1589	2.664e-15	0.06313	4.997e-06	0.1874	3.157e-60	0.2507	1.085e-16
17	rs111853996:44130878:A:G	44130878	G	ADD	13256	0.1903	0.08123	0.1623	0.2231	-20.43	9.982e-93	0.1589	2.664e-15	0.06313	4.997e-06	0.1874	3.157e-60	0.2507	1.085e-16
17	rs111913701:44159631:T:G	44159631	G	ADD	13256	0.1903	0.08123	0.1623	0.2231	-20.43	9.982e-93	0.1589	2.664e-15	0.06313	4.997e-06	0.1874	3.157e-60	0.2507	1.085e-16
17	rs112074397:44131022:T:C	44131022	C	ADD	13256	0.1903	0.08123	0.1623	0.2231	-20.43	9.982e-93	0.1589	2.664e-15	0.06313	4.997e-06	0.1874	3.157e-60	0.2507	1.085e-16
17	rs112197756:44154105:A:G	44154105	G	ADD	13256	0.1903	0.08123	0.1623	0.2231	-20.43	9.982e-93	0.1589	2.664e-15	0.06313	4.997e-06	0.1874	3.157e-60	0.2507	1.085e-16
17	rs112333322:44126673:A:G	44126673	G	ADD	13256	0.1903	0.08123	0.1623	0.2231	-20.43	9.982e-93	0.1589	2.664e-15	0.06313	4.997e-06	0.1874	3.157e-60	0.2507	1.085e-16
17	rs112411928:44139762:C:G	44139762	G	ADD	13256	0.1903	0.08123	0.1623	0.2231	-20.43	9.982e-93	0.1589	2.664e-15	0.06313	4.997e-06	0.1874	3.157e-60	0.2507	1.085e-16
17	rs112578465:44125066:C:T	44125066	T	ADD	13256	0.1903	0.08123	0.1623	0.2231	-20.43	9.982e-93	0.1589	2.664e-15	0.06313	4.997e-06	0.1874	3.157e-60	0.2507	1.085e-16
17	rs112597362:44152736:G:GCT	44152736	GCT	ADD	13256	0.1903	0.08123	0.1623	0.2231	-20.43	9.982e-93	0.1589	2.664e-15	0.06313	4.997e-06	0.1874	3.157e-60	0.2507	1.085e-16
17	rs112674766:44130924:A:T	44130924	T	ADD	13256	0.1903	0.08123	0.1623	0.2231	-20.43	9.982e-93	0.1589	2.664e-15	0.06313	4.997e-06	0.1874	3.157e-60	0.2507	1.085e-16
17	rs112746008:44126650:C:T	44126650	T	ADD	13256	0.1903	0.08123	0.1623	0.2231	-20.43	9.982e-93	0.1589	2.664e-15	0.06313	4.997e-06	0.1874	3.157e-60	0.2507	1.085e-16
17	rs12150064:44128407:C:A	44128407	A	ADD	13256	0.1903	0.08123	0.1623	0.2231	-20.43	9.982e-93	0.1589	2.664e-15	0.06313	4.997e-06	0.1874	3.157e-60	0.2507	1.085e-16
17	rs12150127:44141732:G:A	44141732	A	ADD	13256	0.1903	0.08123	0.1623	0.2231	-20.43	9.982e-93	0.1589	2.664e-15	0.06313	4.997e-06	0.1874	3.157e-60	0.2507	1.085e-16
17	rs12150336:44125704:C:T	44125704	T	ADD	13256	0.1903	0.08123	0.1623	0.2231	-20.43	9.982e-93	0.1589	2.664e-15	0.06313	4.997e-06	0.1874	3.157e-60	0.2507	1.085e-16
17	rs12150344:44143484:G:A	44143484	A	ADD	13256	0.1903	0.08123	0.1623	0.2231	-20.43	9.982e-93	0.1589	2.664e-15	0.06313	4.997e-06	0.1874	3.157e-60	0.2507	1.085e-16
17	rs12150447:44128125:A:C	44128125	C	ADD	13256	0.1903	0.08123	0.1623	0.2231	-20.43	9.982e-93	0.1589	2.664e-15	0.06313	4.997e-06	0.1874	3.157e-60	0.2507	1.085e-16
17	rs12150551:44150920:T:C	44150920	C	ADD	13256	0.1903	0.08123	0.1623	0.2231	-20.43	9.982e-93	0.1589	2.664e-15	0.06313	4.997e-06	0.1874	3.157e-60	0.2507	1.085e-16
17	rs12150558:44151156:T:C	44151156	C	ADD	13256	0.1903	0.08123	0.1623	0.2231	-20.43	9.982e-93	0.1589	2.664e-15	0.06313	4.997e-06	0.1874	3.157e-60	0.2507	1.085e-16
17	rs12150570:44126218:G:A	44126218	A	ADD	13256	0.1903	0.08123	0.1623	0.2231	-20.43	9.982e-93	0.1589	2.664e-15	0.06313	4.997e-06	0.1874	3.157e-60	0.2507	1.085e-16
17	rs12150611:44149741:G:A	44149741	A	ADD	13256	0.1903	0.08123	0.1623	0.2231	-20.43	9.982e-93	0.1589	2.664e-15	0.06313	4.997e-06	0.1874	3.157e-60	0.2507	1.085e-16
17	rs12150625:44149448:C:G	44149448	G	ADD	13256	0.1903	0.08123	0.1623	0.2231	-20.43	9.982e-93	0.1589	2.664e-15	0.06313	4.997e-06	0.1874	3.157e-60	0.2507	1.085e-16
17	rs12150627:44149537:C:G	44149537	G	ADD	13256	0.1903	0.08123	0.1623	0.2231	-20.43	9.982e-93	0.1589	2.664e-15	0.06313	4.997e-06	0.1874	3.157e-60	0.2507	1.085e-16
17	rs12150628:44149581:C:T	44149581	T	ADD	13256	0.1903	0.08123	0.1623	0.2231	-20.43	9.982e-93	0.1589	2.664e-15	0.06313	4.997e-06	0.1874	3.157e-60	0.2507	1.085e-16
17	rs142767245:44129997:AAAC:A	44129997	A	ADD	13256	0.1903	0.08123	0.1623	0.2231	-20.43	9.982e-93	0.1589	2.664e-15	0.06313	4.997e-06	0.1874	3.157e-60	0.2507	1.085e-16
17	rs146149698:44142491:C:CCA	44142491	CCA	ADD	13256	0.1903	0.08123	0.1623	0.2231	-20.43	9.982e-93	0.1589	2.664e-15	0.06313	4.997e-06	0.1874	3.157e-60	0.2507	1.085e-16
17	rs1476554:44159102:C:T	44159102	T	ADD	13256	0.1903	0.08123	0.1623	0.2231	-20.43	9.982e-93	0.1589	2.664e-15	0.06313	4.997e-06	0.1874	3.157e-60	0.2507	1.085e-16
17	rs150514510:44142231:T:TA	44142231	TA	ADD	13256	0.1903	0.08123	0.1623	0.2231	-20.43	9.982e-93	0.1589	2.664e-15	0.06313	4.997e-06	0.1874	3.157e-60	0.2507	1.085e-16
17	rs17575423:44129253:T:C	44129253	C	ADD	13256	0.1903	0.08123	0.1623	0.2231	-20.43	9.982e-93	0.1589	2.664e-15	0.06313	4.997e-06	0.1874	3.157e-60	0.2507	1.085e-16
17	rs17575437:44133031:T:A	44133031	A	ADD	13256	0.1903	0.08123	0.1623	0.2231	-20.43	9.982e-93	0.1589	2.664e-15	0.06313	4.997e-06	0.1874	3.157e-60	0.2507	1.085e-16
17	rs17575507:44134095:A:G	44134095	G	ADD	13256	0.1903	0.08123	0.1623	0.2231	-20.43	9.982e-93	0.1589	2.664e-15	0.06313	4.997e-06	0.1874	3.157e-60	0.2507	1.085e-16
17	rs17575683:44139662:C:T	44139662	T	ADD	13256	0.1903	0.08123	0.1623	0.2231	-20.43	9.982e-93	0.1589	2.664e-15	0.06313	4.997e-06	0.1874	3.157e-60	0.2507	1.085e-16
17	rs17575773:44142879:C:T	44142879	T	ADD	13256	0.1903	0.08123	0.1623	0.2231	-20.43	9.982e-93	0.1589	2.664e-15	0.06313	4.997e-06	0.1874	3.157e-60	0.2507	1.085e-16
17	rs17575822:44144345:A:G	44144345	G	ADD	13256	0.1903	0.08123	0.1623	0.2231	-20.43	9.982e-93	0.1589	2.664e-15	0.06313	4.997e-06	0.1874	3.157e-60	0.2507	1.085e-16
17	rs17575850:44144387:C:A	44144387	A	ADD	13256	0.1903	0.08123	0.1623	0.2231	-20.43	9.982e-93	0.1589	2.664e-15	0.06313	4.997e-06	0.1874	3.157e-60	0.2507	1.085e-16
17	rs17576200:44159988:G:A	44159988	A	ADD	13256	0.1903	0.08123	0.1623	0.2231	-20.43	9.982e-93	0.1589	2.664e-15	0.06313	4.997e-06	0.1874	3.157e-60	0.2507	1.085e-16
17	rs17653836:44128876:T:A	44128876	A	ADD	13256	0.1903	0.08123	0.1623	0.2231	-20.43	9.982e-93	0.1589	2.664e-15	0.06313	4.997e-06	0.1874	3.157e-60	0.2507	1.085e-16
17	rs17653889:44133070:A:T	44133070	T	ADD	13256	0.1903	0.08123	0.1623	0.2231	-20.43	9.982e-93	0.1589	2.664e-15	0.06313	4.997e-06	0.1874	3.157e-60	0.2507	1.085e-16
17	rs17653998:44135985:A:G	44135985	G	ADD	13256	0.1903	0.08123	0.1623	0.2231	-20.43	9.982e-93	0.1589	2.664e-15	0.06313	4.997e-06	0.1874	3.157e-60	0.2507	1.085e-16
17	rs17654016:44137925:T:C	44137925	C	ADD	13256	0.1903	0.08123	0.1623	0.2231	-20.43	9.982e-93	0.1589	2.664e-15	0.06313	4.997e-06	0.1874	3.157e-60	0.2507	1.085e-16
17	rs17659731:44144634:G:A	44144634	A	ADD	13256	0.1903	0.08123	0.1623	0.2231	-20.43	9.982e-93	0.1589	2.664e-15	0.06313	4.997e-06	0.1874	3.157e-60	0.2507	1.085e-16
17	rs17659743:44146165:C:G	44146165	G	ADD	13256	0.1903	0.08123	0.1623	0.2231	-20.43	9.982e-93	0.1589	2.664e-15	0.06313	4.997e-06	0.1874	3.157e-60	0.2507	1.085e-16
17	rs17659881:44157597:A:G	44157597	G	ADD	13256	0.1903	0.08123	0.1623	0.2231	-20.43	9.982e-93	0.1589	2.664e-15	0.06313	4.997e-06	0.1874	3.157e-60	0.2507	1.085e-16
17	rs17659953:44159725:C:T	44159725	T	ADD	13256	0.1903	0.08123	0.1623	0.2231	-20.43	9.982e-93	0.1589	2.664e-15	0.06313	4.997e-06	0.1874	3.157e-60	0.2507	1.085e-16
17	rs201194882:44136425:AAAG:A	44136425	A	ADD	13256	0.1903	0.08123	0.1623	0.2231	-20.43	9.982e-93	0.1589	2.664e-15	0.06313	4.997e-06	0.1874	3.157e-60	0.2507	1.085e-16
17	rs2316952:44139190:G:C	44139190	C	ADD	13256	0.1903	0.08123	0.1623	0.2231	-20.43	9.982e-93	0.1589	2.664e-15	0.06313	4.997e-06	0.1874	3.157e-60	0.2507	1.085e-16
17	rs2316953:44140341:G:A	44140341	A	ADD	13256	0.1903	0.08123	0.1623	0.2231	-20.43	9.982e-93	0.1589	2.664e-15	0.06313	4.997e-06	0.1874	3.157e-60	0.2507	1.085e-16
17	rs2316954:44156167:G:A	44156167	A	ADD	13256	0.1903	0.08123	0.1623	0.2231	-20.43	9.982e-93	0.1589	2.664e-15	0.06313	4.997e-06	0.1874	3.157e-60	0.2507	1.085e-16
17	rs2838:44141347:A:G	44141347	G	ADD	13256	0.1903	0.08123	0.1623	0.2231	-20.43	9.982e-93	0.1589	2.664e-15	0.06313	4.997e-06	0.1874	3.157e-60	0.2507	1.085e-16
17	rs55690782:44137311:G:A	44137311	A	ADD	13256	0.1903	0.08123	0.1623	0.2231	-20.43	9.982e-93	0.1589	2.664e-15	0.06313	4.997e-06	0.1874	3.157e-60	0.2507	1.085e-16
17	rs55714296:44137189:A:T	44137189	T	ADD	13256	0.1903	0.08123	0.1623	0.2231	-20.43	9.982e-93	0.1589	2.664e-15	0.06313	4.997e-06	0.1874	3.157e-60	0.2507	1.085e-16
17	rs55929190:44147599:G:C	44147599	C	ADD	13256	0.1903	0.08123	0.1623	0.2231	-20.43	9.982e-93	0.1589	2.664e-15	0.06313	4.997e-06	0.1874	3.157e-60	0.2507	1.085e-16
17	rs55972730:44155707:C:T	44155707	T	ADD	13256	0.1903	0.08123	0.1623	0.2231	-20.43	9.982e-93	0.1589	2.664e-15	0.06313	4.997e-06	0.1874	3.157e-60	0.2507	1.085e-16
17	rs56041778:44147511:G:C	44147511	C	ADD	13256	0.1903	0.08123	0.1623	0.2231	-20.43	9.982e-93	0.1589	2.664e-15	0.06313	4.997e-06	0.1874	3.157e-60	0.2507	1.085e-16
17	rs56100031:44155157:C:T	44155157	T	ADD	13256	0.1903	0.08123	0.1623	0.2231	-20.43	9.982e-93	0.1589	2.664e-15	0.06313	4.997e-06	0.1874	3.157e-60	0.2507	1.085e-16
17	rs56318865:44147411:G:A	44147411	A	ADD	13256	0.1903	0.08123	0.1623	0.2231	-20.43	9.982e-93	0.1589	2.664e-15	0.06313	4.997e-06	0.1874	3.157e-60	0.2507	1.085e-16
17	rs62060760:44132887:C:T	44132887	T	ADD	13256	0.1903	0.08123	0.1623	0.2231	-20.43	9.982e-93	0.1589	2.664e-15	0.06313	4.997e-06	0.1874	3.157e-60	0.2507	1.085e-16
17	rs62060761:44133162:A:C	44133162	C	ADD	13256	0.1903	0.08123	0.1623	0.2231	-20.43	9.982e-93	0.1589	2.664e-15	0.06313	4.997e-06	0.1874	3.157e-60	0.2507	1.085e-16
17	rs62060762:44133396:G:A	44133396	A	ADD	13256	0.1903	0.08123	0.1623	0.2231	-20.43	9.982e-93	0.1589	2.664e-15	0.06313	4.997e-06	0.1874	3.157e-60	0.2507	1.085e-16
17	rs62060763:44133403:T:C	44133403	C	ADD	13256	0.1903	0.08123	0.1623	0.2231	-20.43	9.982e-93	0.1589	2.664e-15	0.06313	4.997e-06	0.1874	3.157e-60	0.2507	1.085e-16
17	rs62060764:44133633:A:G	44133633	G	ADD	13256	0.1903	0.08123	0.1623	0.2231	-20.43	9.982e-93	0.1589	2.664e-15	0.06313	4.997e-06	0.1874	3.157e-60	0.2507	1.085e-16
17	rs62060765:44133648:A:C	44133648	C	ADD	13256	0.1903	0.08123	0.1623	0.2231	-20.43	9.982e-93	0.1589	2.664e-15	0.06313	4.997e-06	0.1874	3.157e-60	0.2507	1.085e-16
17	rs62060767:44134910:G:A	44134910	A	ADD	13256	0.1903	0.08123	0.1623	0.2231	-20.43	9.982e-93	0.1589	2.664e-15	0.06313	4.997e-06	0.1874	3.157e-60	0.2507	1.085e-16
17	rs62060768:44134984:G:A	44134984	A	ADD	13256	0.1903	0.08123	0.1623	0.2231	-20.43	9.982e-93	0.1589	2.664e-15	0.06313	4.997e-06	0.1874	3.157e-60	0.2507	1.085e-16
17	rs62060769:44135026:G:C	44135026	C	ADD	13256	0.1903	0.08123	0.1623	0.2231	-20.43	9.982e-93	0.1589	2.664e-15	0.06313	4.997e-06	0.1874	3.157e-60	0.2507	1.085e-16
17	rs62060785:44136634:G:A	44136634	A	ADD	13256	0.1903	0.08123	0.1623	0.2231	-20.43	9.982e-93	0.1589	2.664e-15	0.06313	4.997e-06	0.1874	3.157e-60	0.2507	1.085e-16
17	rs62060786:44136763:C:T	44136763	T	ADD	13256	0.1903	0.08123	0.1623	0.2231	-20.43	9.982e-93	0.1589	2.664e-15	0.06313	4.997e-06	0.1874	3.157e-60	0.2507	1.085e-16
17	rs62060787:44136803:G:T	44136803	T	ADD	13256	0.1903	0.08123	0.1623	0.2231	-20.43	9.982e-93	0.1589	2.664e-15	0.06313	4.997e-06	0.1874	3.157e-60	0.2507	1.085e-16
17	rs62060792:44141955:T:A	44141955	A	ADD	13256	0.1903	0.08123	0.1623	0.2231	-20.43	9.982e-93	0.1589	2.664e-15	0.06313	4.997e-06	0.1874	3.157e-60	0.2507	1.085e-16
17	rs62060793:44142427:A:G	44142427	G	ADD	13256	0.1903	0.08123	0.1623	0.2231	-20.43	9.982e-93	0.1589	2.664e-15	0.06313	4.997e-06	0.1874	3.157e-60	0.2507	1.085e-16
17	rs62060794:44142566:C:T	44142566	T	ADD	13256	0.1903	0.08123	0.1623	0.2231	-20.43	9.982e-93	0.1589	2.664e-15	0.06313	4.997e-06	0.1874	3.157e-60	0.2507	1.085e-16
17	rs62060796:44143029:G:T	44143029	T	ADD	13256	0.1903	0.08123	0.1623	0.2231	-20.43	9.982e-93	0.1589	2.664e-15	0.06313	4.997e-06	0.1874	3.157e-60	0.2507	1.085e-16
17	rs62060797:44143344:G:A	44143344	A	ADD	13256	0.1903	0.08123	0.1623	0.2231	-20.43	9.982e-93	0.1589	2.664e-15	0.06313	4.997e-06	0.1874	3.157e-60	0.2507	1.085e-16
17	rs62060800:44145592:A:G	44145592	G	ADD	13256	0.1903	0.08123	0.1623	0.2231	-20.43	9.982e-93	0.1589	2.664e-15	0.06313	4.997e-06	0.1874	3.157e-60	0.2507	1.085e-16
17	rs62060801:44145860:A:G	44145860	G	ADD	13256	0.1903	0.08123	0.1623	0.2231	-20.43	9.982e-93	0.1589	2.664e-15	0.06313	4.997e-06	0.1874	3.157e-60	0.2507	1.085e-16
17	rs62060802:44146336:A:C	44146336	C	ADD	13256	0.1903	0.08123	0.1623	0.2231	-20.43	9.982e-93	0.1589	2.664e-15	0.06313	4.997e-06	0.1874	3.157e-60	0.2507	1.085e-16
17	rs62060812:44151667:A:G	44151667	G	ADD	13256	0.1903	0.08123	0.1623	0.2231	-20.43	9.982e-93	0.1589	2.664e-15	0.06313	4.997e-06	0.1874	3.157e-60	0.2507	1.085e-16
17	rs62060834:44151697:A:T	44151697	T	ADD	13256	0.1903	0.08123	0.1623	0.2231	-20.43	9.982e-93	0.1589	2.664e-15	0.06313	4.997e-06	0.1874	3.157e-60	0.2507	1.085e-16
17	rs62060835:44152390:C:T	44152390	T	ADD	13256	0.1903	0.08123	0.1623	0.2231	-20.43	9.982e-93	0.1589	2.664e-15	0.06313	4.997e-06	0.1874	3.157e-60	0.2507	1.085e-16
17	rs62060836:44152447:G:A	44152447	A	ADD	13256	0.1903	0.08123	0.1623	0.2231	-20.43	9.982e-93	0.1589	2.664e-15	0.06313	4.997e-06	0.1874	3.157e-60	0.2507	1.085e-16
17	rs62060837:44152760:T:G	44152760	G	ADD	13256	0.1903	0.08123	0.1623	0.2231	-20.43	9.982e-93	0.1589	2.664e-15	0.06313	4.997e-06	0.1874	3.157e-60	0.2507	1.085e-16
17	rs62060838:44153144:A:G	44153144	G	ADD	13256	0.1903	0.08123	0.1623	0.2231	-20.43	9.982e-93	0.1589	2.664e-15	0.06313	4.997e-06	0.1874	3.157e-60	0.2507	1.085e-16
17	rs62060839:44153227:A:G	44153227	G	ADD	13256	0.1903	0.08123	0.1623	0.2231	-20.43	9.982e-93	0.1589	2.664e-15	0.06313	4.997e-06	0.1874	3.157e-60	0.2507	1.085e-16
17	rs62060840:44153258:A:G	44153258	G	ADD	13256	0.1903	0.08123	0.1623	0.2231	-20.43	9.982e-93	0.1589	2.664e-15	0.06313	4.997e-06	0.1874	3.157e-60	0.2507	1.085e-16
17	rs62060841:44153386:A:T	44153386	T	ADD	13256	0.1903	0.08123	0.1623	0.2231	-20.43	9.982e-93	0.1589	2.664e-15	0.06313	4.997e-06	0.1874	3.157e-60	0.2507	1.085e-16
17	rs62060843:44153626:C:T	44153626	T	ADD	13256	0.1903	0.08123	0.1623	0.2231	-20.43	9.982e-93	0.1589	2.664e-15	0.06313	4.997e-06	0.1874	3.157e-60	0.2507	1.085e-16
17	rs62060845:44154393:A:G	44154393	G	ADD	13256	0.1903	0.08123	0.1623	0.2231	-20.43	9.982e-93	0.1589	2.664e-15	0.06313	4.997e-06	0.1874	3.157e-60	0.2507	1.085e-16
17	rs62060846:44154461:A:C	44154461	C	ADD	13256	0.1903	0.08123	0.1623	0.2231	-20.43	9.982e-93	0.1589	2.664e-15	0.06313	4.997e-06	0.1874	3.157e-60	0.2507	1.085e-16
17	rs62060847:44154946:C:T	44154946	T	ADD	13256	0.1903	0.08123	0.1623	0.2231	-20.43	9.982e-93	0.1589	2.664e-15	0.06313	4.997e-06	0.1874	3.157e-60	0.2507	1.085e-16
17	rs62060850:44157982:A:T	44157982	T	ADD	13256	0.1903	0.08123	0.1623	0.2231	-20.43	9.982e-93	0.1589	2.664e-15	0.06313	4.997e-06	0.1874	3.157e-60	0.2507	1.085e-16
17	rs62060851:44157992:T:C	44157992	C	ADD	13256	0.1903	0.08123	0.1623	0.2231	-20.43	9.982e-93	0.1589	2.664e-15	0.06313	4.997e-06	0.1874	3.157e-60	0.2507	1.085e-16
17	rs62060852:44160050:G:A	44160050	A	ADD	13256	0.1903	0.08123	0.1623	0.2231	-20.43	9.982e-93	0.1589	2.664e-15	0.06313	4.997e-06	0.1874	3.157e-60	0.2507	1.085e-16
17	rs62063672:44125288:A:G	44125288	G	ADD	13256	0.1903	0.08123	0.1623	0.2231	-20.43	9.982e-93	0.1589	2.664e-15	0.06313	4.997e-06	0.1874	3.157e-60	0.2507	1.085e-16
17	rs62063673:44125484:T:G	44125484	G	ADD	13256	0.1903	0.08123	0.1623	0.2231	-20.43	9.982e-93	0.1589	2.664e-15	0.06313	4.997e-06	0.1874	3.157e-60	0.2507	1.085e-16
17	rs62063676:44129800:G:A	44129800	A	ADD	13256	0.1903	0.08123	0.1623	0.2231	-20.43	9.982e-93	0.1589	2.664e-15	0.06313	4.997e-06	0.1874	3.157e-60	0.2507	1.085e-16
17	rs62063677:44129885:C:T	44129885	T	ADD	13256	0.1903	0.08123	0.1623	0.2231	-20.43	9.982e-93	0.1589	2.664e-15	0.06313	4.997e-06	0.1874	3.157e-60	0.2507	1.085e-16
17	rs62063678:44129949:C:G	44129949	G	ADD	13256	0.1903	0.08123	0.1623	0.2231	-20.43	9.982e-93	0.1589	2.664e-15	0.06313	4.997e-06	0.1874	3.157e-60	0.2507	1.085e-16
17	rs62063680:44131559:C:A	44131559	A	ADD	13256	0.1903	0.08123	0.1623	0.2231	-20.43	9.982e-93	0.1589	2.664e-15	0.06313	4.997e-06	0.1874	3.157e-60	0.2507	1.085e-16
17	rs62063681:44131592:A:G	44131592	G	ADD	13256	0.1903	0.08123	0.1623	0.2231	-20.43	9.982e-93	0.1589	2.664e-15	0.06313	4.997e-06	0.1874	3.157e-60	0.2507	1.085e-16
17	rs62063682:44131622:G:A	44131622	A	ADD	13256	0.1903	0.08123	0.1623	0.2231	-20.43	9.982e-93	0.1589	2.664e-15	0.06313	4.997e-06	0.1874	3.157e-60	0.2507	1.085e-16
17	rs62063683:44131717:G:A	44131717	A	ADD	13256	0.1903	0.08123	0.1623	0.2231	-20.43	9.982e-93	0.1589	2.664e-15	0.06313	4.997e-06	0.1874	3.157e-60	0.2507	1.085e-16
17	rs62063684:44132269:T:C	44132269	C	ADD	13256	0.1903	0.08123	0.1623	0.2231	-20.43	9.982e-93	0.1589	2.664e-15	0.06313	4.997e-06	0.1874	3.157e-60	0.2507	1.085e-16
17	rs62063685:44132379:A:G	44132379	G	ADD	13256	0.1903	0.08123	0.1623	0.2231	-20.43	9.982e-93	0.1589	2.664e-15	0.06313	4.997e-06	0.1874	3.157e-60	0.2507	1.085e-16
17	rs62063686:44132458:G:A	44132458	A	ADD	13256	0.1903	0.08123	0.1623	0.2231	-20.43	9.982e-93	0.1589	2.664e-15	0.06313	4.997e-06	0.1874	3.157e-60	0.2507	1.085e-16
17	rs62063687:44132592:A:G	44132592	G	ADD	13256	0.1903	0.08123	0.1623	0.2231	-20.43	9.982e-93	0.1589	2.664e-15	0.06313	4.997e-06	0.1874	3.157e-60	0.2507	1.085e-16
17	rs74481389:44154607:T:C	44154607	C	ADD	13256	0.1903	0.08123	0.1623	0.2231	-20.43	9.982e-93	0.1589	2.664e-15	0.06313	4.997e-06	0.1874	3.157e-60	0.2507	1.085e-16
17	rs74850776:44150042:T:C	44150042	C	ADD	13256	0.1903	0.08123	0.1623	0.2231	-20.43	9.982e-93	0.1589	2.664e-15	0.06313	4.997e-06	0.1874	3.157e-60	0.2507	1.085e-16
17	rs74977736:44126977:G:C	44126977	C	ADD	13256	0.1903	0.08123	0.1623	0.2231	-20.43	9.982e-93	0.1589	2.664e-15	0.06313	4.997e-06	0.1874	3.157e-60	0.2507	1.085e-16
17	rs75530705:44154048:C:T	44154048	T	ADD	13256	0.1903	0.08123	0.1623	0.2231	-20.43	9.982e-93	0.1589	2.664e-15	0.06313	4.997e-06	0.1874	3.157e-60	0.2507	1.085e-16
17	rs75546272:44130668:T:A	44130668	A	ADD	13256	0.1903	0.08123	0.1623	0.2231	-20.43	9.982e-93	0.1589	2.664e-15	0.06313	4.997e-06	0.1874	3.157e-60	0.2507	1.085e-16
17	rs75641221:44145373:T:C	44145373	C	ADD	13256	0.1903	0.08123	0.1623	0.2231	-20.43	9.982e-93	0.1589	2.664e-15	0.06313	4.997e-06	0.1874	3.157e-60	0.2507	1.085e-16
17	rs75975083:44146357:T:C	44146357	C	ADD	13256	0.1903	0.08123	0.1623	0.2231	-20.43	9.982e-93	0.1589	2.664e-15	0.06313	4.997e-06	0.1874	3.157e-60	0.2507	1.085e-16
17	rs76154201:44154033:T:C	44154033	C	ADD	13256	0.1903	0.08123	0.1623	0.2231	-20.43	9.982e-93	0.1589	2.664e-15	0.06313	4.997e-06	0.1874	3.157e-60	0.2507	1.085e-16
17	rs76307183:44142121:G:A	44142121	A	ADD	13256	0.1903	0.08123	0.1623	0.2231	-20.43	9.982e-93	0.1589	2.664e-15	0.06313	4.997e-06	0.1874	3.157e-60	0.2507	1.085e-16
17	rs77138434:44159555:C:A	44159555	A	ADD	13256	0.1903	0.08123	0.1623	0.2231	-20.43	9.982e-93	0.1589	2.664e-15	0.06313	4.997e-06	0.1874	3.157e-60	0.2507	1.085e-16
17	rs77925835:44159695:C:T	44159695	T	ADD	13256	0.1903	0.08123	0.1623	0.2231	-20.43	9.982e-93	0.1589	2.664e-15	0.06313	4.997e-06	0.1874	3.157e-60	0.2507	1.085e-16
17	rs77950913:44146451:T:C	44146451	C	ADD	13256	0.1903	0.08123	0.1623	0.2231	-20.43	9.982e-93	0.1589	2.664e-15	0.06313	4.997e-06	0.1874	3.157e-60	0.2507	1.085e-16
17	rs78938131:44157622:T:G	44157622	G	ADD	13256	0.1903	0.08123	0.1623	0.2231	-20.43	9.982e-93	0.1589	2.664e-15	0.06313	4.997e-06	0.1874	3.157e-60	0.2507	1.085e-16
17	rs79180862:44131798:C:T	44131798	T	ADD	13256	0.1903	0.08123	0.1623	0.2231	-20.43	9.982e-93	0.1589	2.664e-15	0.06313	4.997e-06	0.1874	3.157e-60	0.2507	1.085e-16
17	rs79649865:44130587:T:G	44130587	G	ADD	13256	0.1903	0.08123	0.1623	0.2231	-20.43	9.982e-93	0.1589	2.664e-15	0.06313	4.997e-06	0.1874	3.157e-60	0.2507	1.085e-16
17	rs79782347:44146567:T:C	44146567	C	ADD	13256	0.1903	0.08123	0.1623	0.2231	-20.43	9.982e-93	0.1589	2.664e-15	0.06313	4.997e-06	0.1874	3.157e-60	0.2507	1.085e-16
17	rs876944:44134391:G:T	44134391	T	ADD	13256	0.1903	0.08123	0.1623	0.2231	-20.43	9.982e-93	0.1589	2.664e-15	0.06313	4.997e-06	0.1874	3.157e-60	0.2507	1.085e-16
17	rs974291:44150480:A:T	44150480	T	ADD	13256	0.1903	0.08123	0.1623	0.2231	-20.43	9.982e-93	0.1589	2.664e-15	0.06313	4.997e-06	0.1874	3.157e-60	0.2507	1.085e-16
17	rs974292:44150464:T:C	44150464	C	ADD	13256	0.1903	0.08123	0.1623	0.2231	-20.43	9.982e-93	0.1589	2.664e-15	0.06313	4.997e-06	0.1874	3.157e-60	0.2507	1.085e-16
17	rs974293:44150233:G:A	44150233	A	ADD	13256	0.1903	0.08123	0.1623	0.2231	-20.43	9.982e-93	0.1589	2.664e-15	0.06313	4.997e-06	0.1874	3.157e-60	0.2507	1.085e-16
17	rs974294:44150163:T:G	44150163	G	ADD	13256	0.1903	0.08123	0.1623	0.2231	-20.43	9.982e-93	0.1589	2.664e-15	0.06313	4.997e-06	0.1874	3.157e-60	0.2507	1.085e-16
17	rs974295:44150152:A:T	44150152	T	ADD	13256	0.1903	0.08123	0.1623	0.2231	-20.43	9.982e-93	0.1589	2.664e-15	0.06313	4.997e-06	0.1874	3.157e-60	0.2507	1.085e-16
17	rs78229689:44106806:G:A	44106806	A	ADD	13259	0.1903	0.08123	0.1623	0.2231	-20.43	9.996e-93	0.1589	2.664e-15	0.06313	4.997e-06	0.1874	3.134e-60	0.2507	1.085e-16
17	rs62061822:44186894:A:C	44186894	C	ADD	13236	0.1894	0.08146	0.1615	0.2222	-20.42	1.008e-92	0.1602	3.503e-15	0.06262	4.716e-06	0.1874	3.263e-60	0.2457	8.04e-17
17	rs62063782:44058716:G:T	44058716	T	ADD	13241	0.1894	0.08145	0.1615	0.2222	-20.42	1.011e-92	0.1593	2.926e-15	0.06485	5.769e-06	0.1875	3.394e-60	0.2449	6.863e-17
17	17:44108482:A:AGCCCTCT	44108482	AGCCCTCT	ADD	13260	0.1903	0.08123	0.1623	0.2232	-20.42	1.029e-92	0.1589	2.664e-15	0.06313	4.997e-06	0.1875	3.227e-60	0.2507	1.085e-16
17	rs17652961:44108355:G:A	44108355	A	ADD	13260	0.1903	0.08123	0.1623	0.2232	-20.42	1.029e-92	0.1589	2.664e-15	0.06313	4.997e-06	0.1875	3.227e-60	0.2507	1.085e-16
17	rs733967:44089690:T:C	44089690	C	ADD	13260	0.1903	0.08123	0.1623	0.2232	-20.42	1.029e-92	0.1589	2.664e-15	0.06313	4.997e-06	0.1875	3.212e-60	0.2507	1.085e-16
17	17:44267904:T:C	44267904	C	ADD	13195	0.191	0.08106	0.1629	0.2239	-20.42	1.033e-92	0.1569	1.775e-15	0.06305	4.94e-06	0.1871	2.582e-60	0.258	2.5e-16
17	rs201658835:43683792:ATGG:A	43683792	A	ADD	13250	0.1903	0.08125	0.1623	0.2231	-20.42	1.036e-92	0.1649	2.649e-15	0.06415	5.758e-06	0.193	1.297e-59	0.2264	1.431e-17
17	rs62063779:44054671:C:T	44054671	T	ADD	13257	0.1895	0.08145	0.1615	0.2223	-20.42	1.046e-92	0.1586	2.595e-15	0.06346	5.219e-06	0.1876	3.718e-60	0.246	8.303e-17
17	17:44243863:A:T	44243863	T	ADD	13220	0.1877	0.08191	0.1599	0.2204	-20.42	1.048e-92	0.158	2.319e-15	0.06343	5.208e-06	0.1864	4.228e-60	0.2416	7.475e-17
17	17:44243868:C:T	44243868	T	ADD	13220	0.1877	0.08191	0.1599	0.2204	-20.42	1.048e-92	0.158	2.319e-15	0.06343	5.208e-06	0.1864	4.228e-60	0.2416	7.475e-17
17	17:44243870:T:C	44243870	C	ADD	13220	0.1877	0.08191	0.1599	0.2204	-20.42	1.048e-92	0.158	2.319e-15	0.06343	5.208e-06	0.1864	4.228e-60	0.2416	7.475e-17
17	rs112058117:44041562:G:T	44041562	T	ADD	13239	0.1903	0.08124	0.1623	0.2232	-20.42	1.05e-92	0.1588	2.585e-15	0.06312	5.007e-06	0.1873	2.94e-60	0.2513	1.231e-16
17	17:44102741:TCA:T	44102741	T	ADD	13261	0.1903	0.08123	0.1623	0.2232	-20.42	1.051e-92	0.1589	2.664e-15	0.06313	4.997e-06	0.1875	3.279e-60	0.2507	1.085e-16
17	17:44103927:C:CT	44103927	CT	ADD	13261	0.1903	0.08123	0.1623	0.2232	-20.42	1.051e-92	0.1589	2.664e-15	0.06313	4.997e-06	0.1875	3.279e-60	0.2507	1.085e-16
17	17:44104278:TG:T	44104278	T	ADD	13261	0.1903	0.08123	0.1623	0.2232	-20.42	1.051e-92	0.1589	2.664e-15	0.06313	4.997e-06	0.1875	3.279e-60	0.2507	1.085e-16
17	17:44104410:TCTC:T	44104410	T	ADD	13261	0.1903	0.08123	0.1623	0.2232	-20.42	1.051e-92	0.1589	2.664e-15	0.06313	4.997e-06	0.1875	3.279e-60	0.2507	1.085e-16
17	rs1052590:44102638:A:G	44102638	G	ADD	13261	0.1903	0.08123	0.1623	0.2232	-20.42	1.051e-92	0.1589	2.664e-15	0.06313	4.997e-06	0.1875	3.279e-60	0.2507	1.085e-16
17	rs141412361:44102443:C:CCT	44102443	CCT	ADD	13261	0.1903	0.08123	0.1623	0.2232	-20.42	1.051e-92	0.1589	2.664e-15	0.06313	4.997e-06	0.1875	3.279e-60	0.2507	1.085e-16
17	rs147268270:44101849:T:TC	44101849	TC	ADD	13261	0.1903	0.08123	0.1623	0.2232	-20.42	1.051e-92	0.1589	2.664e-15	0.06313	4.997e-06	0.1875	3.279e-60	0.2507	1.085e-16
17	rs149028349:44106515:AAAG:A	44106515	A	ADD	13261	0.1903	0.08123	0.1623	0.2232	-20.42	1.051e-92	0.1589	2.664e-15	0.06313	4.997e-06	0.1875	3.279e-60	0.2507	1.085e-16
17	rs17573907:44099082:C:T	44099082	T	ADD	13261	0.1903	0.08123	0.1623	0.2232	-20.42	1.051e-92	0.1589	2.664e-15	0.06313	4.997e-06	0.1875	3.279e-60	0.2507	1.085e-16
17	rs17652748:44103616:C:T	44103616	T	ADD	13261	0.1903	0.08123	0.1623	0.2232	-20.42	1.051e-92	0.1589	2.664e-15	0.06313	4.997e-06	0.1875	3.279e-60	0.2507	1.085e-16
17	rs62062292:44099809:A:C	44099809	C	ADD	13261	0.1903	0.08123	0.1623	0.2232	-20.42	1.051e-92	0.1589	2.664e-15	0.06313	4.997e-06	0.1875	3.279e-60	0.2507	1.085e-16
17	rs62062293:44100553:C:A	44100553	A	ADD	13261	0.1903	0.08123	0.1623	0.2232	-20.42	1.051e-92	0.1589	2.664e-15	0.06313	4.997e-06	0.1875	3.279e-60	0.2507	1.085e-16
17	rs62062295:44100906:A:G	44100906	G	ADD	13261	0.1903	0.08123	0.1623	0.2232	-20.42	1.051e-92	0.1589	2.664e-15	0.06313	4.997e-06	0.1875	3.279e-60	0.2507	1.085e-16
17	rs62062296:44100916:C:T	44100916	T	ADD	13261	0.1903	0.08123	0.1623	0.2232	-20.42	1.051e-92	0.1589	2.664e-15	0.06313	4.997e-06	0.1875	3.279e-60	0.2507	1.085e-16
17	rs62062297:44101004:A:G	44101004	G	ADD	13261	0.1903	0.08123	0.1623	0.2232	-20.42	1.051e-92	0.1589	2.664e-15	0.06313	4.997e-06	0.1875	3.279e-60	0.2507	1.085e-16
17	rs66885608:44099856:G:GC	44099856	GC	ADD	13261	0.1903	0.08123	0.1623	0.2232	-20.42	1.051e-92	0.1589	2.664e-15	0.06313	4.997e-06	0.1875	3.279e-60	0.2507	1.085e-16
17	rs7687:44103296:T:C	44103296	C	ADD	13261	0.1903	0.08123	0.1623	0.2232	-20.42	1.051e-92	0.1589	2.664e-15	0.06313	4.997e-06	0.1875	3.279e-60	0.2507	1.085e-16
17	rs77747656:44099827:C:G	44099827	G	ADD	13261	0.1903	0.08123	0.1623	0.2232	-20.42	1.051e-92	0.1589	2.664e-15	0.06313	4.997e-06	0.1875	3.279e-60	0.2507	1.085e-16
17	rs78681971:44106219:C:T	44106219	T	ADD	13261	0.1903	0.08123	0.1623	0.2232	-20.42	1.051e-92	0.1589	2.664e-15	0.06313	4.997e-06	0.1875	3.279e-60	0.2507	1.085e-16
17	17:44090536:G:A	44090536	A	ADD	13261	0.1903	0.08123	0.1623	0.2232	-20.42	1.054e-92	0.1589	2.664e-15	0.06313	4.997e-06	0.1875	3.29e-60	0.2507	1.085e-16
17	17:44090538:T:G	44090538	G	ADD	13261	0.1903	0.08123	0.1623	0.2232	-20.42	1.054e-92	0.1589	2.664e-15	0.06313	4.997e-06	0.1875	3.29e-60	0.2507	1.085e-16
17	rs12150170:44090646:A:G	44090646	G	ADD	13261	0.1903	0.08123	0.1623	0.2232	-20.42	1.054e-92	0.1589	2.664e-15	0.06313	4.997e-06	0.1875	3.29e-60	0.2507	1.085e-16
17	rs12150254:44090455:T:C	44090455	C	ADD	13261	0.1903	0.08123	0.1623	0.2232	-20.42	1.054e-92	0.1589	2.664e-15	0.06313	4.997e-06	0.1875	3.29e-60	0.2507	1.085e-16
17	rs12150515:44090685:G:T	44090685	T	ADD	13261	0.1903	0.08123	0.1623	0.2232	-20.42	1.054e-92	0.1589	2.664e-15	0.06313	4.997e-06	0.1875	3.29e-60	0.2507	1.085e-16
17	rs17573858:44090796:T:C	44090796	C	ADD	13261	0.1903	0.08123	0.1623	0.2232	-20.42	1.054e-92	0.1589	2.664e-15	0.06313	4.997e-06	0.1875	3.29e-60	0.2507	1.085e-16
17	rs17652449:44088937:G:C	44088937	C	ADD	13261	0.1903	0.08123	0.1623	0.2232	-20.42	1.054e-92	0.1589	2.664e-15	0.06313	4.997e-06	0.1875	3.29e-60	0.2507	1.085e-16
17	rs4306559:44090236:T:C	44090236	C	ADD	13261	0.1903	0.08123	0.1623	0.2232	-20.42	1.054e-92	0.1589	2.664e-15	0.06313	4.997e-06	0.1875	3.29e-60	0.2507	1.085e-16
17	rs62062265:44090035:C:G	44090035	G	ADD	13261	0.1903	0.08123	0.1623	0.2232	-20.42	1.054e-92	0.1589	2.664e-15	0.06313	4.997e-06	0.1875	3.29e-60	0.2507	1.085e-16
17	rs62062266:44090704:A:G	44090704	G	ADD	13261	0.1903	0.08123	0.1623	0.2232	-20.42	1.054e-92	0.1589	2.664e-15	0.06313	4.997e-06	0.1875	3.29e-60	0.2507	1.085e-16
17	rs62062267:44090854:C:T	44090854	T	ADD	13261	0.1903	0.08123	0.1623	0.2232	-20.42	1.054e-92	0.1589	2.664e-15	0.06313	4.997e-06	0.1875	3.29e-60	0.2507	1.085e-16
17	rs62062268:44090858:C:T	44090858	T	ADD	13261	0.1903	0.08123	0.1623	0.2232	-20.42	1.054e-92	0.1589	2.664e-15	0.06313	4.997e-06	0.1875	3.29e-60	0.2507	1.085e-16
17	rs62062269:44091092:G:C	44091092	C	ADD	13261	0.1903	0.08123	0.1623	0.2232	-20.42	1.054e-92	0.1589	2.664e-15	0.06313	4.997e-06	0.1875	3.29e-60	0.2507	1.085e-16
17	rs62062270:44091195:T:C	44091195	C	ADD	13261	0.1903	0.08123	0.1623	0.2232	-20.42	1.054e-92	0.1589	2.664e-15	0.06313	4.997e-06	0.1875	3.29e-60	0.2507	1.085e-16
17	rs62064674:44088772:C:A	44088772	A	ADD	13261	0.1903	0.08123	0.1623	0.2232	-20.42	1.054e-92	0.1589	2.664e-15	0.06313	4.997e-06	0.1875	3.29e-60	0.2507	1.085e-16
17	rs62064675:44088926:C:T	44088926	T	ADD	13261	0.1903	0.08123	0.1623	0.2232	-20.42	1.054e-92	0.1589	2.664e-15	0.06313	4.997e-06	0.1875	3.29e-60	0.2507	1.085e-16
17	rs733966:44089563:C:T	44089563	T	ADD	13261	0.1903	0.08123	0.1623	0.2232	-20.42	1.054e-92	0.1589	2.664e-15	0.06313	4.997e-06	0.1875	3.29e-60	0.2507	1.085e-16
17	rs747152:44090339:T:C	44090339	C	ADD	13261	0.1903	0.08123	0.1623	0.2232	-20.42	1.054e-92	0.1589	2.664e-15	0.06313	4.997e-06	0.1875	3.29e-60	0.2507	1.085e-16
17	rs75666751:44090148:A:C	44090148	C	ADD	13261	0.1903	0.08123	0.1623	0.2232	-20.42	1.054e-92	0.1589	2.664e-15	0.06313	4.997e-06	0.1875	3.29e-60	0.2507	1.085e-16
17	17:44222067:T:G	44222067	G	ADD	13248	0.1903	0.08124	0.1623	0.2232	-20.42	1.069e-92	0.1581	2.29e-15	0.06324	5.071e-06	0.1876	3.696e-60	0.2507	1.072e-16
17	17:44223060:G:A	44223060	A	ADD	13248	0.1903	0.08124	0.1623	0.2232	-20.42	1.069e-92	0.1581	2.29e-15	0.06324	5.071e-06	0.1876	3.696e-60	0.2507	1.072e-16
17	17:44223243:G:A	44223243	A	ADD	13248	0.1903	0.08124	0.1623	0.2232	-20.42	1.069e-92	0.1581	2.29e-15	0.06324	5.071e-06	0.1876	3.696e-60	0.2507	1.072e-16
17	17:44223387:T:C	44223387	C	ADD	13248	0.1903	0.08124	0.1623	0.2232	-20.42	1.069e-92	0.1581	2.29e-15	0.06324	5.071e-06	0.1876	3.696e-60	0.2507	1.072e-16
17	17:44225234:T:C	44225234	C	ADD	13248	0.1903	0.08124	0.1623	0.2232	-20.42	1.069e-92	0.1581	2.29e-15	0.06324	5.071e-06	0.1876	3.696e-60	0.2507	1.072e-16
17	17:44225485:T:C	44225485	C	ADD	13248	0.1903	0.08124	0.1623	0.2232	-20.42	1.069e-92	0.1581	2.29e-15	0.06324	5.071e-06	0.1876	3.696e-60	0.2507	1.072e-16
17	17:44226030:G:A	44226030	A	ADD	13248	0.1903	0.08124	0.1623	0.2232	-20.42	1.069e-92	0.1581	2.29e-15	0.06324	5.071e-06	0.1876	3.696e-60	0.2507	1.072e-16
17	17:44226126:A:C	44226126	C	ADD	13248	0.1903	0.08124	0.1623	0.2232	-20.42	1.069e-92	0.1581	2.29e-15	0.06324	5.071e-06	0.1876	3.696e-60	0.2507	1.072e-16
17	17:44226561:T:G	44226561	G	ADD	13248	0.1903	0.08124	0.1623	0.2232	-20.42	1.069e-92	0.1581	2.29e-15	0.06324	5.071e-06	0.1876	3.696e-60	0.2507	1.072e-16
17	17:44228824:A:G	44228824	G	ADD	13204	0.1903	0.08126	0.1622	0.2231	-20.42	1.069e-92	0.1656	3.073e-15	0.06303	4.897e-06	0.186	2.916e-60	0.2493	8.443e-17
17	17:44048502:GA:G	44048502	G	ADD	13261	0.1903	0.08123	0.1623	0.2232	-20.42	1.072e-92	0.1589	2.664e-15	0.06327	5.091e-06	0.1875	3.229e-60	0.2507	1.085e-16
17	rs112206871:44041817:A:G	44041817	G	ADD	13261	0.1903	0.08123	0.1623	0.2232	-20.42	1.072e-92	0.1589	2.664e-15	0.06327	5.091e-06	0.1875	3.229e-60	0.2507	1.085e-16
17	rs112893615:44045574:AC:A	44045574	A	ADD	13261	0.1903	0.08123	0.1623	0.2232	-20.42	1.072e-92	0.1589	2.664e-15	0.06327	5.091e-06	0.1875	3.229e-60	0.2507	1.085e-16
17	rs113857334:44044940:T:C	44044940	C	ADD	13261	0.1903	0.08123	0.1623	0.2232	-20.42	1.072e-92	0.1589	2.664e-15	0.06327	5.091e-06	0.1875	3.229e-60	0.2507	1.085e-16
17	rs142792793:44047037:T:A	44047037	A	ADD	13261	0.1903	0.08123	0.1623	0.2232	-20.42	1.072e-92	0.1589	2.664e-15	0.06327	5.091e-06	0.1875	3.229e-60	0.2507	1.085e-16
17	rs17572147:44044985:A:G	44044985	G	ADD	13261	0.1903	0.08123	0.1623	0.2232	-20.42	1.072e-92	0.1589	2.664e-15	0.06327	5.091e-06	0.1875	3.229e-60	0.2507	1.085e-16
17	rs17572169:44045974:C:T	44045974	T	ADD	13261	0.1903	0.08123	0.1623	0.2232	-20.42	1.072e-92	0.1589	2.664e-15	0.06327	5.091e-06	0.1875	3.229e-60	0.2507	1.085e-16
17	rs17650973:44044220:A:T	44044220	T	ADD	13261	0.1903	0.08123	0.1623	0.2232	-20.42	1.072e-92	0.1589	2.664e-15	0.06327	5.091e-06	0.1875	3.229e-60	0.2507	1.085e-16
17	rs17650991:44044508:A:C	44044508	C	ADD	13261	0.1903	0.08123	0.1623	0.2232	-20.42	1.072e-92	0.1589	2.664e-15	0.06327	5.091e-06	0.1875	3.229e-60	0.2507	1.085e-16
17	rs55709241:44041101:T:C	44041101	C	ADD	13261	0.1903	0.08123	0.1623	0.2232	-20.42	1.072e-92	0.1589	2.664e-15	0.06327	5.091e-06	0.1875	3.229e-60	0.2507	1.085e-16
17	rs55780945:44040120:C:T	44040120	T	ADD	13261	0.1903	0.08123	0.1623	0.2232	-20.42	1.072e-92	0.1589	2.664e-15	0.06327	5.091e-06	0.1875	3.229e-60	0.2507	1.085e-16
17	rs55907036:44042366:G:A	44042366	A	ADD	13261	0.1903	0.08123	0.1623	0.2232	-20.42	1.072e-92	0.1589	2.664e-15	0.06327	5.091e-06	0.1875	3.229e-60	0.2507	1.085e-16
17	rs56226437:44042361:T:C	44042361	C	ADD	13261	0.1903	0.08123	0.1623	0.2232	-20.42	1.072e-92	0.1589	2.664e-15	0.06327	5.091e-06	0.1875	3.229e-60	0.2507	1.085e-16
17	rs56280951:44041107:G:A	44041107	A	ADD	13261	0.1903	0.08123	0.1623	0.2232	-20.42	1.072e-92	0.1589	2.664e-15	0.06327	5.091e-06	0.1875	3.229e-60	0.2507	1.085e-16
17	rs56294117:44042783:G:A	44042783	A	ADD	13261	0.1903	0.08123	0.1623	0.2232	-20.42	1.072e-92	0.1589	2.664e-15	0.06327	5.091e-06	0.1875	3.229e-60	0.2507	1.085e-16
17	rs62063291:44043378:T:C	44043378	C	ADD	13261	0.1903	0.08123	0.1623	0.2232	-20.42	1.072e-92	0.1589	2.664e-15	0.06327	5.091e-06	0.1875	3.229e-60	0.2507	1.085e-16
17	rs62063292:44043636:C:T	44043636	T	ADD	13261	0.1903	0.08123	0.1623	0.2232	-20.42	1.072e-92	0.1589	2.664e-15	0.06327	5.091e-06	0.1875	3.229e-60	0.2507	1.085e-16
17	rs62063293:44043819:G:A	44043819	A	ADD	13261	0.1903	0.08123	0.1623	0.2232	-20.42	1.072e-92	0.1589	2.664e-15	0.06327	5.091e-06	0.1875	3.229e-60	0.2507	1.085e-16
17	rs62063295:44044431:C:T	44044431	T	ADD	13261	0.1903	0.08123	0.1623	0.2232	-20.42	1.072e-92	0.1589	2.664e-15	0.06327	5.091e-06	0.1875	3.229e-60	0.2507	1.085e-16
17	rs62063296:44046202:C:T	44046202	T	ADD	13261	0.1903	0.08123	0.1623	0.2232	-20.42	1.072e-92	0.1589	2.664e-15	0.06327	5.091e-06	0.1875	3.229e-60	0.2507	1.085e-16
17	rs62063297:44047802:A:T	44047802	T	ADD	13261	0.1903	0.08123	0.1623	0.2232	-20.42	1.072e-92	0.1589	2.664e-15	0.06327	5.091e-06	0.1875	3.229e-60	0.2507	1.085e-16
17	rs62063298:44048323:G:T	44048323	T	ADD	13261	0.1903	0.08123	0.1623	0.2232	-20.42	1.072e-92	0.1589	2.664e-15	0.06327	5.091e-06	0.1875	3.229e-60	0.2507	1.085e-16
17	rs62063299:44048336:T:C	44048336	C	ADD	13261	0.1903	0.08123	0.1623	0.2232	-20.42	1.072e-92	0.1589	2.664e-15	0.06327	5.091e-06	0.1875	3.229e-60	0.2507	1.085e-16
17	rs62063300:44048350:T:C	44048350	C	ADD	13261	0.1903	0.08123	0.1623	0.2232	-20.42	1.072e-92	0.1589	2.664e-15	0.06327	5.091e-06	0.1875	3.229e-60	0.2507	1.085e-16
17	rs62641967:44047216:T:G	44047216	G	ADD	13261	0.1903	0.08123	0.1623	0.2232	-20.42	1.072e-92	0.1589	2.664e-15	0.06327	5.091e-06	0.1875	3.229e-60	0.2507	1.085e-16
17	rs74373419:44047609:C:T	44047609	T	ADD	13261	0.1903	0.08123	0.1623	0.2232	-20.42	1.072e-92	0.1589	2.664e-15	0.06327	5.091e-06	0.1875	3.229e-60	0.2507	1.085e-16
17	rs75145092:44044823:T:A	44044823	A	ADD	13261	0.1903	0.08123	0.1623	0.2232	-20.42	1.072e-92	0.1589	2.664e-15	0.06327	5.091e-06	0.1875	3.229e-60	0.2507	1.085e-16
17	rs77513497:44045474:A:G	44045474	G	ADD	13261	0.1903	0.08123	0.1623	0.2232	-20.42	1.072e-92	0.1589	2.664e-15	0.06327	5.091e-06	0.1875	3.229e-60	0.2507	1.085e-16
17	rs372980169:44212527:A:G	44212527	G	ADD	13244	0.1895	0.08145	0.1615	0.2223	-20.42	1.079e-92	0.1592	2.884e-15	0.06335	5.13e-06	0.1878	4.233e-60	0.2451	7.086e-17
17	rs67775973:44212525:GA:G	44212525	G	ADD	13244	0.1895	0.08145	0.1615	0.2223	-20.42	1.079e-92	0.1592	2.884e-15	0.06335	5.13e-06	0.1878	4.233e-60	0.2451	7.086e-17
17	rs113316734:44084157:T:C	44084157	C	ADD	13257	0.1903	0.08123	0.1623	0.2232	-20.42	1.081e-92	0.1589	2.664e-15	0.06336	5.148e-06	0.1874	3.105e-60	0.2507	1.085e-16
17	rs111976319:44095335:C:A	44095335	A	ADD	13262	0.1904	0.08123	0.1623	0.2232	-20.42	1.084e-92	0.1589	2.664e-15	0.06313	4.997e-06	0.1875	3.369e-60	0.2507	1.085e-16
17	rs112402370:44092744:A:G	44092744	G	ADD	13262	0.1904	0.08123	0.1623	0.2232	-20.42	1.084e-92	0.1589	2.664e-15	0.06313	4.997e-06	0.1875	3.369e-60	0.2507	1.085e-16
17	rs12150469:44092497:T:C	44092497	C	ADD	13262	0.1904	0.08123	0.1623	0.2232	-20.42	1.084e-92	0.1589	2.664e-15	0.06313	4.997e-06	0.1875	3.369e-60	0.2507	1.085e-16
17	rs2316948:44094667:C:G	44094667	G	ADD	13262	0.1904	0.08123	0.1623	0.2232	-20.42	1.084e-92	0.1589	2.664e-15	0.06313	4.997e-06	0.1875	3.369e-60	0.2507	1.085e-16
17	rs62062272:44092108:T:C	44092108	C	ADD	13262	0.1904	0.08123	0.1623	0.2232	-20.42	1.084e-92	0.1589	2.664e-15	0.06313	4.997e-06	0.1875	3.369e-60	0.2507	1.085e-16
17	rs62062273:44092243:C:T	44092243	T	ADD	13262	0.1904	0.08123	0.1623	0.2232	-20.42	1.084e-92	0.1589	2.664e-15	0.06313	4.997e-06	0.1875	3.369e-60	0.2507	1.085e-16
17	rs62062274:44093319:G:A	44093319	A	ADD	13262	0.1904	0.08123	0.1623	0.2232	-20.42	1.084e-92	0.1589	2.664e-15	0.06313	4.997e-06	0.1875	3.369e-60	0.2507	1.085e-16
17	rs62062275:44093496:A:G	44093496	G	ADD	13262	0.1904	0.08123	0.1623	0.2232	-20.42	1.084e-92	0.1589	2.664e-15	0.06313	4.997e-06	0.1875	3.369e-60	0.2507	1.085e-16
17	rs62062276:44093627:A:G	44093627	G	ADD	13262	0.1904	0.08123	0.1623	0.2232	-20.42	1.084e-92	0.1589	2.664e-15	0.06313	4.997e-06	0.1875	3.369e-60	0.2507	1.085e-16
17	rs62062277:44093753:T:G	44093753	G	ADD	13262	0.1904	0.08123	0.1623	0.2232	-20.42	1.084e-92	0.1589	2.664e-15	0.06313	4.997e-06	0.1875	3.369e-60	0.2507	1.085e-16
17	rs62062278:44093860:A:G	44093860	G	ADD	13262	0.1904	0.08123	0.1623	0.2232	-20.42	1.084e-92	0.1589	2.664e-15	0.06313	4.997e-06	0.1875	3.369e-60	0.2507	1.085e-16
17	rs62062279:44093964:T:C	44093964	C	ADD	13262	0.1904	0.08123	0.1623	0.2232	-20.42	1.084e-92	0.1589	2.664e-15	0.06313	4.997e-06	0.1875	3.369e-60	0.2507	1.085e-16
17	rs62062280:44093993:C:T	44093993	T	ADD	13262	0.1904	0.08123	0.1623	0.2232	-20.42	1.084e-92	0.1589	2.664e-15	0.06313	4.997e-06	0.1875	3.369e-60	0.2507	1.085e-16
17	rs62062281:44094112:A:G	44094112	G	ADD	13262	0.1904	0.08123	0.1623	0.2232	-20.42	1.084e-92	0.1589	2.664e-15	0.06313	4.997e-06	0.1875	3.369e-60	0.2507	1.085e-16
17	rs62062282:44094374:A:G	44094374	G	ADD	13262	0.1904	0.08123	0.1623	0.2232	-20.42	1.084e-92	0.1589	2.664e-15	0.06313	4.997e-06	0.1875	3.369e-60	0.2507	1.085e-16
17	rs62062283:44095055:C:A	44095055	A	ADD	13262	0.1904	0.08123	0.1623	0.2232	-20.42	1.084e-92	0.1589	2.664e-15	0.06313	4.997e-06	0.1875	3.369e-60	0.2507	1.085e-16
17	rs62062284:44095570:G:A	44095570	A	ADD	13262	0.1904	0.08123	0.1623	0.2232	-20.42	1.084e-92	0.1589	2.664e-15	0.06313	4.997e-06	0.1875	3.369e-60	0.2507	1.085e-16
17	rs62062289:44097235:G:C	44097235	C	ADD	13262	0.1904	0.08123	0.1623	0.2232	-20.42	1.084e-92	0.1589	2.664e-15	0.06313	4.997e-06	0.1875	3.369e-60	0.2507	1.085e-16
17	rs75534191:44091724:G:A	44091724	A	ADD	13262	0.1904	0.08123	0.1623	0.2232	-20.42	1.084e-92	0.1589	2.664e-15	0.06313	4.997e-06	0.1875	3.369e-60	0.2507	1.085e-16
17	rs9709338:44094871:A:G	44094871	G	ADD	13262	0.1904	0.08123	0.1623	0.2232	-20.42	1.084e-92	0.1589	2.664e-15	0.06313	4.997e-06	0.1875	3.369e-60	0.2507	1.085e-16
17	17:43666251:C:G	43666251	G	ADD	13246	0.1903	0.08124	0.1623	0.2232	-20.42	1.091e-92	0.1649	2.649e-15	0.0643	5.851e-06	0.193	1.297e-59	0.2264	1.431e-17
17	17:43668539:T:G	43668539	G	ADD	13246	0.1903	0.08124	0.1623	0.2232	-20.42	1.091e-92	0.1649	2.649e-15	0.0643	5.851e-06	0.193	1.297e-59	0.2264	1.431e-17
17	rs62061824:44188755:T:C	44188755	C	ADD	13250	0.1896	0.08144	0.1616	0.2224	-20.42	1.094e-92	0.1597	3.098e-15	0.06313	4.997e-06	0.1879	4.488e-60	0.2449	6.752e-17
17	17:44227196:T:C	44227196	C	ADD	13249	0.1903	0.08124	0.1623	0.2232	-20.42	1.096e-92	0.1581	2.29e-15	0.06324	5.071e-06	0.1876	3.773e-60	0.2507	1.072e-16
17	rs117124984:44051588:C:G	44051588	G	ADD	13262	0.1904	0.08123	0.1623	0.2232	-20.42	1.102e-92	0.1589	2.664e-15	0.06338	5.161e-06	0.1875	3.229e-60	0.2507	1.085e-16
17	rs118087478:44051589:T:G	44051589	G	ADD	13262	0.1904	0.08123	0.1623	0.2232	-20.42	1.102e-92	0.1589	2.664e-15	0.06338	5.161e-06	0.1875	3.229e-60	0.2507	1.085e-16
17	rs17572248:44049867:A:G	44049867	G	ADD	13262	0.1904	0.08123	0.1623	0.2232	-20.42	1.102e-92	0.1589	2.664e-15	0.06338	5.161e-06	0.1875	3.229e-60	0.2507	1.085e-16
17	rs17572467:44054388:T:C	44054388	C	ADD	13262	0.1904	0.08123	0.1623	0.2232	-20.42	1.102e-92	0.1589	2.664e-15	0.06338	5.161e-06	0.1875	3.229e-60	0.2507	1.085e-16
17	rs17651213:44051924:G:A	44051924	A	ADD	13262	0.1904	0.08123	0.1623	0.2232	-20.42	1.102e-92	0.1589	2.664e-15	0.06338	5.161e-06	0.1875	3.229e-60	0.2507	1.085e-16
17	rs17651243:44052284:G:A	44052284	A	ADD	13262	0.1904	0.08123	0.1623	0.2232	-20.42	1.102e-92	0.1589	2.664e-15	0.06338	5.161e-06	0.1875	3.229e-60	0.2507	1.085e-16
17	rs17651285:44054237:G:A	44054237	A	ADD	13262	0.1904	0.08123	0.1623	0.2232	-20.42	1.102e-92	0.1589	2.664e-15	0.06338	5.161e-06	0.1875	3.229e-60	0.2507	1.085e-16
17	rs1800547:44051846:A:G	44051846	G	ADD	13262	0.1904	0.08123	0.1623	0.2232	-20.42	1.102e-92	0.1589	2.664e-15	0.06338	5.161e-06	0.1875	3.229e-60	0.2507	1.085e-16
17	rs2217394:44053448:A:G	44053448	G	ADD	13262	0.1904	0.08123	0.1623	0.2232	-20.42	1.102e-92	0.1589	2.664e-15	0.06338	5.161e-06	0.1875	3.229e-60	0.2507	1.085e-16
17	rs367627274:44048939:AG:A	44048939	A	ADD	13262	0.1904	0.08123	0.1623	0.2232	-20.42	1.102e-92	0.1589	2.664e-15	0.06338	5.161e-06	0.1875	3.229e-60	0.2507	1.085e-16
17	rs62063301:44048941:G:C	44048941	C	ADD	13262	0.1904	0.08123	0.1623	0.2232	-20.42	1.102e-92	0.1589	2.664e-15	0.06338	5.161e-06	0.1875	3.229e-60	0.2507	1.085e-16
17	rs62063302:44048943:G:A	44048943	A	ADD	13262	0.1904	0.08123	0.1623	0.2232	-20.42	1.102e-92	0.1589	2.664e-15	0.06338	5.161e-06	0.1875	3.229e-60	0.2507	1.085e-16
17	rs62063303:44049133:T:C	44049133	C	ADD	13262	0.1904	0.08123	0.1623	0.2232	-20.42	1.102e-92	0.1589	2.664e-15	0.06338	5.161e-06	0.1875	3.229e-60	0.2507	1.085e-16
17	rs62063304:44049900:A:G	44049900	G	ADD	13262	0.1904	0.08123	0.1623	0.2232	-20.42	1.102e-92	0.1589	2.664e-15	0.06338	5.161e-06	0.1875	3.229e-60	0.2507	1.085e-16
17	rs62063305:44050282:G:A	44050282	A	ADD	13262	0.1904	0.08123	0.1623	0.2232	-20.42	1.102e-92	0.1589	2.664e-15	0.06338	5.161e-06	0.1875	3.229e-60	0.2507	1.085e-16
17	rs62063306:44050395:C:A	44050395	A	ADD	13262	0.1904	0.08123	0.1623	0.2232	-20.42	1.102e-92	0.1589	2.664e-15	0.06338	5.161e-06	0.1875	3.229e-60	0.2507	1.085e-16
17	rs62063775:44050823:G:T	44050823	T	ADD	13262	0.1904	0.08123	0.1623	0.2232	-20.42	1.102e-92	0.1589	2.664e-15	0.06338	5.161e-06	0.1875	3.229e-60	0.2507	1.085e-16
17	rs62063776:44050850:A:G	44050850	G	ADD	13262	0.1904	0.08123	0.1623	0.2232	-20.42	1.102e-92	0.1589	2.664e-15	0.06338	5.161e-06	0.1875	3.229e-60	0.2507	1.085e-16
17	rs62063777:44053171:A:G	44053171	G	ADD	13262	0.1904	0.08123	0.1623	0.2232	-20.42	1.102e-92	0.1589	2.664e-15	0.06338	5.161e-06	0.1875	3.229e-60	0.2507	1.085e-16
17	rs62063778:44053989:G:A	44053989	A	ADD	13262	0.1904	0.08123	0.1623	0.2232	-20.42	1.102e-92	0.1589	2.664e-15	0.06338	5.161e-06	0.1875	3.229e-60	0.2507	1.085e-16
17	rs75242405:44049329:C:T	44049329	T	ADD	13262	0.1904	0.08123	0.1623	0.2232	-20.42	1.102e-92	0.1589	2.664e-15	0.06338	5.161e-06	0.1875	3.229e-60	0.2507	1.085e-16
17	rs77875796:44051612:A:G	44051612	G	ADD	13262	0.1904	0.08123	0.1623	0.2232	-20.42	1.102e-92	0.1589	2.664e-15	0.06338	5.161e-06	0.1875	3.229e-60	0.2507	1.085e-16
17	rs78104015:44052733:A:G	44052733	G	ADD	13262	0.1904	0.08123	0.1623	0.2232	-20.42	1.102e-92	0.1589	2.664e-15	0.06338	5.161e-06	0.1875	3.229e-60	0.2507	1.085e-16
17	rs17660132:44165803:T:C	44165803	C	ADD	13248	0.1896	0.08144	0.1616	0.2224	-20.42	1.103e-92	0.1594	2.892e-15	0.06336	5.148e-06	0.1877	3.809e-60	0.2457	8.277e-17
17	17:44257473:T:C	44257473	C	ADD	13190	0.191	0.08107	0.163	0.2239	-20.42	1.107e-92	0.1575	2.13e-15	0.06309	4.974e-06	0.1869	2.243e-60	0.2557	1.555e-16
17	rs62063202:44208945:C:T	44208945	T	ADD	13243	0.1887	0.08167	0.1608	0.2214	-20.42	1.108e-92	0.1519	2.345e-15	0.06313	4.997e-06	0.1881	5.566e-60	0.2454	7.492e-17
17	17:44062337:G:A	44062337	A	ADD	13263	0.1904	0.08123	0.1623	0.2232	-20.42	1.11e-92	0.1589	2.664e-15	0.06349	5.254e-06	0.1874	3.021e-60	0.2507	1.085e-16
17	17:44062915:G:T	44062915	T	ADD	13263	0.1904	0.08123	0.1623	0.2232	-20.42	1.11e-92	0.1589	2.664e-15	0.06349	5.254e-06	0.1874	3.021e-60	0.2507	1.085e-16
17	17:44062993:A:G	44062993	G	ADD	13263	0.1904	0.08123	0.1623	0.2232	-20.42	1.11e-92	0.1589	2.664e-15	0.06349	5.254e-06	0.1874	3.021e-60	0.2507	1.085e-16
17	17:44063140:A:G	44063140	G	ADD	13263	0.1904	0.08123	0.1623	0.2232	-20.42	1.11e-92	0.1589	2.664e-15	0.06349	5.254e-06	0.1874	3.021e-60	0.2507	1.085e-16
17	17:44063393:G:A	44063393	A	ADD	13263	0.1904	0.08123	0.1623	0.2232	-20.42	1.11e-92	0.1589	2.664e-15	0.06349	5.254e-06	0.1874	3.021e-60	0.2507	1.085e-16
17	17:44063563:T:C	44063563	C	ADD	13263	0.1904	0.08123	0.1623	0.2232	-20.42	1.11e-92	0.1589	2.664e-15	0.06349	5.254e-06	0.1874	3.021e-60	0.2507	1.085e-16
17	17:44063723:A:C	44063723	C	ADD	13263	0.1904	0.08123	0.1623	0.2232	-20.42	1.11e-92	0.1589	2.664e-15	0.06349	5.254e-06	0.1874	3.021e-60	0.2507	1.085e-16
17	17:44063766:A:G	44063766	G	ADD	13263	0.1904	0.08123	0.1623	0.2232	-20.42	1.11e-92	0.1589	2.664e-15	0.06349	5.254e-06	0.1874	3.021e-60	0.2507	1.085e-16
17	17:44063787:A:G	44063787	G	ADD	13263	0.1904	0.08123	0.1623	0.2232	-20.42	1.11e-92	0.1589	2.664e-15	0.06349	5.254e-06	0.1874	3.021e-60	0.2507	1.085e-16
17	17:44064208:G:A	44064208	A	ADD	13263	0.1904	0.08123	0.1623	0.2232	-20.42	1.11e-92	0.1589	2.664e-15	0.06349	5.254e-06	0.1874	3.021e-60	0.2507	1.085e-16
17	17:44064334:T:C	44064334	C	ADD	13263	0.1904	0.08123	0.1623	0.2232	-20.42	1.11e-92	0.1589	2.664e-15	0.06349	5.254e-06	0.1874	3.021e-60	0.2507	1.085e-16
17	17:44064759:A:C	44064759	C	ADD	13263	0.1904	0.08123	0.1623	0.2232	-20.42	1.11e-92	0.1589	2.664e-15	0.06349	5.254e-06	0.1874	3.021e-60	0.2507	1.085e-16
17	17:43695197:C:T	43695197	T	ADD	13220	0.192	0.08082	0.1639	0.2249	-20.42	1.111e-92	0.1642	2.314e-15	0.06415	5.758e-06	0.1957	1.42e-59	0.2274	1.805e-17
17	rs385199:43686419:A:C	43686419	C	ADD	13142	0.1903	0.08125	0.1623	0.2231	-20.42	1.113e-92	0.1649	2.749e-15	0.06429	5.871e-06	0.1956	1.346e-59	0.2179	1.192e-17
17	rs371996525:44183317:C:A	44183317	A	ADD	13082	0.191	0.08108	0.1629	0.2239	-20.42	1.124e-92	0.1596	2.988e-15	0.04137	1.626e-05	0.1913	4.862e-60	0.2462	9.012e-17
17	rs150334020:44078680:T:TA	44078680	TA	ADD	13258	0.1904	0.08123	0.1624	0.2232	-20.42	1.126e-92	0.1589	2.664e-15	0.06336	5.148e-06	0.1875	3.223e-60	0.2507	1.085e-16
17	rs56108300:44077851:T:A	44077851	A	ADD	13258	0.1904	0.08123	0.1624	0.2232	-20.42	1.126e-92	0.1589	2.664e-15	0.06336	5.148e-06	0.1875	3.223e-60	0.2507	1.085e-16
17	rs56301633:44077850:G:A	44077850	A	ADD	13258	0.1904	0.08123	0.1624	0.2232	-20.42	1.126e-92	0.1589	2.664e-15	0.06336	5.148e-06	0.1875	3.223e-60	0.2507	1.085e-16
17	rs62063859:44078616:G:A	44078616	A	ADD	13258	0.1904	0.08123	0.1624	0.2232	-20.42	1.126e-92	0.1589	2.664e-15	0.06336	5.148e-06	0.1875	3.223e-60	0.2507	1.085e-16
17	rs62064661:44078892:G:A	44078892	A	ADD	13258	0.1904	0.08123	0.1624	0.2232	-20.42	1.126e-92	0.1589	2.664e-15	0.06336	5.148e-06	0.1875	3.223e-60	0.2507	1.085e-16
17	rs62064662:44079721:A:G	44079721	G	ADD	13258	0.1904	0.08123	0.1624	0.2232	-20.42	1.126e-92	0.1589	2.664e-15	0.06336	5.148e-06	0.1875	3.223e-60	0.2507	1.085e-16
17	rs62064663:44080039:T:G	44080039	G	ADD	13258	0.1904	0.08123	0.1624	0.2232	-20.42	1.126e-92	0.1589	2.664e-15	0.06336	5.148e-06	0.1875	3.223e-60	0.2507	1.085e-16
17	rs79959255:44077708:G:T	44077708	T	ADD	13258	0.1904	0.08123	0.1624	0.2232	-20.42	1.126e-92	0.1589	2.664e-15	0.06336	5.148e-06	0.1875	3.223e-60	0.2507	1.085e-16
17	rs2316773:43946536:C:T	43946536	T	ADD	13254	0.1919	0.08085	0.1638	0.2248	-20.42	1.13e-92	0.1582	2.315e-15	0.06313	4.997e-06	0.1902	4.309e-60	0.2503	1.012e-16
17	17:44201358:TG:T	44201358	T	ADD	13249	0.1895	0.08146	0.1616	0.2223	-20.42	1.132e-92	0.1591	2.719e-15	0.06338	5.166e-06	0.1876	3.766e-60	0.2457	8.337e-17
17	17:43669049:A:AC	43669049	AC	ADD	13242	0.1903	0.08125	0.1623	0.2232	-20.42	1.135e-92	0.1655	3.052e-15	0.0643	5.851e-06	0.1929	1.146e-59	0.2264	1.431e-17
17	17:44227531:T:C	44227531	C	ADD	13206	0.1937	0.08038	0.1655	0.2268	-20.42	1.137e-92	0.1788	5.003e-15	0.0624	3.787e-06	0.1882	1.784e-60	0.2496	9.255e-17
17	rs2532307:44221350:G:A	44221350	A	ADD	13249	0.1904	0.08124	0.1624	0.2232	-20.42	1.143e-92	0.1586	2.477e-15	0.06324	5.071e-06	0.1876	3.696e-60	0.2507	1.072e-16
17	17:44234060:A:G	44234060	G	ADD	13244	0.1912	0.08103	0.1631	0.2241	-20.42	1.144e-92	0.1567	1.679e-15	0.06341	5.183e-06	0.1893	5.028e-60	0.2498	9.21e-17
17	rs17572495:44054596:T:G	44054596	G	ADD	13261	0.1904	0.08123	0.1624	0.2233	-20.42	1.151e-92	0.1589	2.664e-15	0.06346	5.219e-06	0.1875	3.229e-60	0.2507	1.085e-16
17	17:44081218:C:CT	44081218	CT	ADD	13259	0.1904	0.08123	0.1624	0.2233	-20.42	1.155e-92	0.1589	2.664e-15	0.06336	5.148e-06	0.1875	3.29e-60	0.2507	1.085e-16
17	rs111324579:44082181:A:G	44082181	G	ADD	13259	0.1904	0.08123	0.1624	0.2233	-20.42	1.155e-92	0.1589	2.664e-15	0.06336	5.148e-06	0.1875	3.29e-60	0.2507	1.085e-16
17	rs112310745:44082432:G:A	44082432	A	ADD	13259	0.1904	0.08123	0.1624	0.2233	-20.42	1.155e-92	0.1589	2.664e-15	0.06336	5.148e-06	0.1875	3.29e-60	0.2507	1.085e-16
17	rs113201171:44082249:A:T	44082249	T	ADD	13259	0.1904	0.08123	0.1624	0.2233	-20.42	1.155e-92	0.1589	2.664e-15	0.06336	5.148e-06	0.1875	3.29e-60	0.2507	1.085e-16
17	rs17573509:44081224:G:A	44081224	A	ADD	13259	0.1904	0.08123	0.1624	0.2233	-20.42	1.155e-92	0.1589	2.664e-15	0.06336	5.148e-06	0.1875	3.29e-60	0.2507	1.085e-16
17	rs17573593:44082603:A:C	44082603	C	ADD	13259	0.1904	0.08123	0.1624	0.2233	-20.42	1.155e-92	0.1589	2.664e-15	0.06336	5.148e-06	0.1875	3.29e-60	0.2507	1.085e-16
17	rs370558872:44086726:T:C	44086726	C	ADD	13259	0.1904	0.08123	0.1624	0.2233	-20.42	1.155e-92	0.1589	2.664e-15	0.06336	5.148e-06	0.1875	3.29e-60	0.2507	1.085e-16
17	rs62064664:44081462:T:C	44081462	C	ADD	13259	0.1904	0.08123	0.1624	0.2233	-20.42	1.155e-92	0.1589	2.664e-15	0.06336	5.148e-06	0.1875	3.29e-60	0.2507	1.085e-16
17	rs62064665:44081527:T:C	44081527	C	ADD	13259	0.1904	0.08123	0.1624	0.2233	-20.42	1.155e-92	0.1589	2.664e-15	0.06336	5.148e-06	0.1875	3.29e-60	0.2507	1.085e-16
17	rs62064666:44082514:T:C	44082514	C	ADD	13259	0.1904	0.08123	0.1624	0.2233	-20.42	1.155e-92	0.1589	2.664e-15	0.06336	5.148e-06	0.1875	3.29e-60	0.2507	1.085e-16
17	rs62064667:44082528:A:T	44082528	T	ADD	13259	0.1904	0.08123	0.1624	0.2233	-20.42	1.155e-92	0.1589	2.664e-15	0.06336	5.148e-06	0.1875	3.29e-60	0.2507	1.085e-16
17	rs62064668:44082981:G:A	44082981	A	ADD	13259	0.1904	0.08123	0.1624	0.2233	-20.42	1.155e-92	0.1589	2.664e-15	0.06336	5.148e-06	0.1875	3.29e-60	0.2507	1.085e-16
17	rs62064669:44084676:C:T	44084676	T	ADD	13259	0.1904	0.08123	0.1624	0.2233	-20.42	1.155e-92	0.1589	2.664e-15	0.06336	5.148e-06	0.1875	3.29e-60	0.2507	1.085e-16
17	rs62064670:44085852:T:A	44085852	A	ADD	13259	0.1904	0.08123	0.1624	0.2233	-20.42	1.155e-92	0.1589	2.664e-15	0.06336	5.148e-06	0.1875	3.29e-60	0.2507	1.085e-16
17	rs62064671:44086100:T:C	44086100	C	ADD	13259	0.1904	0.08123	0.1624	0.2233	-20.42	1.155e-92	0.1589	2.664e-15	0.06336	5.148e-06	0.1875	3.29e-60	0.2507	1.085e-16
17	rs62064672:44086521:G:A	44086521	A	ADD	13259	0.1904	0.08123	0.1624	0.2233	-20.42	1.155e-92	0.1589	2.664e-15	0.06336	5.148e-06	0.1875	3.29e-60	0.2507	1.085e-16
17	rs74450848:44082441:T:C	44082441	C	ADD	13259	0.1904	0.08123	0.1624	0.2233	-20.42	1.155e-92	0.1589	2.664e-15	0.06336	5.148e-06	0.1875	3.29e-60	0.2507	1.085e-16
17	rs74829364:44084533:T:C	44084533	C	ADD	13259	0.1904	0.08123	0.1624	0.2233	-20.42	1.155e-92	0.1589	2.664e-15	0.06336	5.148e-06	0.1875	3.29e-60	0.2507	1.085e-16
17	rs74846646:44082446:G:A	44082446	A	ADD	13259	0.1904	0.08123	0.1624	0.2233	-20.42	1.155e-92	0.1589	2.664e-15	0.06336	5.148e-06	0.1875	3.29e-60	0.2507	1.085e-16
17	rs78136862:44085743:T:C	44085743	C	ADD	13259	0.1904	0.08123	0.1624	0.2233	-20.42	1.155e-92	0.1589	2.664e-15	0.06336	5.148e-06	0.1875	3.29e-60	0.2507	1.085e-16
17	rs78962882:44084844:G:C	44084844	C	ADD	13259	0.1904	0.08123	0.1624	0.2233	-20.42	1.155e-92	0.1589	2.664e-15	0.06336	5.148e-06	0.1875	3.29e-60	0.2507	1.085e-16
17	rs10445334:43934826:T:G	43934826	G	ADD	13253	0.1911	0.08105	0.1631	0.224	-20.42	1.157e-92	0.1582	2.315e-15	0.06313	4.997e-06	0.1888	3.849e-60	0.2507	1.085e-16
17	rs62063856:44076466:A:G	44076466	G	ADD	13259	0.1904	0.08123	0.1624	0.2233	-20.42	1.158e-92	0.1589	2.664e-15	0.06336	5.148e-06	0.1875	3.301e-60	0.2507	1.085e-16
17	17:44222460:T:G	44222460	G	ADD	13240	0.1904	0.08124	0.1623	0.2232	-20.42	1.159e-92	0.159	2.81e-15	0.063	4.914e-06	0.1874	3.102e-60	0.2512	1.217e-16
17	rs17577975:44210442:C:T	44210442	T	ADD	13244	0.1888	0.08164	0.1609	0.2216	-20.42	1.161e-92	0.1597	3.02e-15	0.06324	5.071e-06	0.1864	3.768e-60	0.2459	8.26e-17
17	rs17651093:44049550:G:A	44049550	A	ADD	13261	0.1904	0.08123	0.1624	0.2233	-20.42	1.162e-92	0.1594	2.92e-15	0.06338	5.161e-06	0.1875	3.229e-60	0.2507	1.085e-16
17	rs17651134:44050340:G:A	44050340	A	ADD	13261	0.1904	0.08123	0.1624	0.2233	-20.42	1.162e-92	0.1594	2.92e-15	0.06338	5.161e-06	0.1875	3.229e-60	0.2507	1.085e-16
17	rs62063774:44050463:T:C	44050463	C	ADD	13261	0.1904	0.08123	0.1624	0.2233	-20.42	1.162e-92	0.1594	2.92e-15	0.06338	5.161e-06	0.1875	3.229e-60	0.2507	1.085e-16
17	17:44107606:A:AT	44107606	AT	ADD	13205	0.1879	0.08188	0.16	0.2206	-20.42	1.163e-92	0.1439	1.657e-15	0.06327	5.04e-06	0.1864	4.045e-60	0.2534	1.834e-16
17	17:44229986:T:C	44229986	C	ADD	13238	0.1911	0.08106	0.163	0.224	-20.42	1.164e-92	0.1647	2.65e-15	0.06341	5.183e-06	0.1875	3.425e-60	0.2496	8.83e-17
17	17:44061696:C:T	44061696	T	ADD	13262	0.1904	0.08123	0.1624	0.2233	-20.42	1.172e-92	0.1589	2.664e-15	0.06349	5.254e-06	0.1875	3.19e-60	0.2507	1.085e-16
17	17:44061898:T:C	44061898	C	ADD	13262	0.1904	0.08123	0.1624	0.2233	-20.42	1.172e-92	0.1589	2.664e-15	0.06349	5.254e-06	0.1875	3.19e-60	0.2507	1.085e-16
17	rs17572613:44058004:A:G	44058004	G	ADD	13262	0.1904	0.08123	0.1624	0.2233	-20.42	1.172e-92	0.1589	2.664e-15	0.06349	5.254e-06	0.1875	3.19e-60	0.2507	1.085e-16
17	rs17651483:44058861:C:A	44058861	A	ADD	13262	0.1904	0.08123	0.1624	0.2233	-20.42	1.172e-92	0.1589	2.664e-15	0.06349	5.254e-06	0.1875	3.19e-60	0.2507	1.085e-16
17	rs375542128:44058699:TAGG:T	44058699	T	ADD	13262	0.1904	0.08123	0.1624	0.2233	-20.42	1.172e-92	0.1589	2.664e-15	0.06349	5.254e-06	0.1875	3.19e-60	0.2507	1.085e-16
17	rs56234850:44060248:G:A	44060248	A	ADD	13262	0.1904	0.08123	0.1624	0.2233	-20.42	1.172e-92	0.1589	2.664e-15	0.06349	5.254e-06	0.1875	3.19e-60	0.2507	1.085e-16
17	rs62063781:44058691:G:T	44058691	T	ADD	13262	0.1904	0.08123	0.1624	0.2233	-20.42	1.172e-92	0.1589	2.664e-15	0.06349	5.254e-06	0.1875	3.19e-60	0.2507	1.085e-16
17	rs62063783:44059215:C:T	44059215	T	ADD	13262	0.1904	0.08123	0.1624	0.2233	-20.42	1.172e-92	0.1589	2.664e-15	0.06349	5.254e-06	0.1875	3.19e-60	0.2507	1.085e-16
17	rs62063784:44059775:A:G	44059775	G	ADD	13262	0.1904	0.08123	0.1624	0.2233	-20.42	1.172e-92	0.1589	2.664e-15	0.06349	5.254e-06	0.1875	3.19e-60	0.2507	1.085e-16
17	rs63750417:44060775:C:T	44060775	T	ADD	13262	0.1904	0.08123	0.1624	0.2233	-20.42	1.172e-92	0.1589	2.664e-15	0.06349	5.254e-06	0.1875	3.19e-60	0.2507	1.085e-16
17	17:44216966:G:GC	44216966	GC	ADD	13250	0.1904	0.08124	0.1624	0.2233	-20.42	1.173e-92	0.1586	2.477e-15	0.06324	5.071e-06	0.1876	3.779e-60	0.2507	1.072e-16
17	17:44217112:G:T	44217112	T	ADD	13250	0.1904	0.08124	0.1624	0.2233	-20.42	1.173e-92	0.1586	2.477e-15	0.06324	5.071e-06	0.1876	3.779e-60	0.2507	1.072e-16
17	17:44217226:A:G	44217226	G	ADD	13250	0.1904	0.08124	0.1624	0.2233	-20.42	1.173e-92	0.1586	2.477e-15	0.06324	5.071e-06	0.1876	3.779e-60	0.2507	1.072e-16
17	17:44218242:C:T	44218242	T	ADD	13250	0.1904	0.08124	0.1624	0.2233	-20.42	1.173e-92	0.1586	2.477e-15	0.06324	5.071e-06	0.1876	3.779e-60	0.2507	1.072e-16
17	rs372526058:43704419:T:C	43704419	C	ADD	13255	0.1904	0.08125	0.1623	0.2232	-20.42	1.173e-92	0.1649	2.649e-15	0.06415	5.758e-06	0.1931	1.376e-59	0.2266	1.52e-17
17	rs375424530:43704491:G:A	43704491	A	ADD	13255	0.1904	0.08125	0.1623	0.2232	-20.42	1.173e-92	0.1649	2.649e-15	0.06415	5.758e-06	0.1931	1.376e-59	0.2266	1.52e-17
17	rs376120:43705518:A:G	43705518	G	ADD	13255	0.1904	0.08125	0.1623	0.2232	-20.42	1.173e-92	0.1649	2.649e-15	0.06415	5.758e-06	0.1931	1.376e-59	0.2266	1.52e-17
17	rs383241:43705356:G:A	43705356	A	ADD	13255	0.1904	0.08125	0.1623	0.2232	-20.42	1.173e-92	0.1649	2.649e-15	0.06415	5.758e-06	0.1931	1.376e-59	0.2266	1.52e-17
17	rs385383:43704031:C:A	43704031	A	ADD	13255	0.1904	0.08125	0.1623	0.2232	-20.42	1.173e-92	0.1649	2.649e-15	0.06415	5.758e-06	0.1931	1.376e-59	0.2266	1.52e-17
17	rs392116:43703555:A:G	43703555	G	ADD	13255	0.1904	0.08125	0.1623	0.2232	-20.42	1.173e-92	0.1649	2.649e-15	0.06415	5.758e-06	0.1931	1.376e-59	0.2266	1.52e-17
17	rs396593:43707955:C:A	43707955	A	ADD	13255	0.1904	0.08125	0.1623	0.2232	-20.42	1.173e-92	0.1649	2.649e-15	0.06415	5.758e-06	0.1931	1.376e-59	0.2266	1.52e-17
17	rs444071:43707951:C:T	43707951	T	ADD	13255	0.1904	0.08125	0.1623	0.2232	-20.42	1.173e-92	0.1649	2.649e-15	0.06415	5.758e-06	0.1931	1.376e-59	0.2266	1.52e-17
17	rs593720:43707848:G:T	43707848	T	ADD	13255	0.1904	0.08125	0.1623	0.2232	-20.42	1.173e-92	0.1649	2.649e-15	0.06415	5.758e-06	0.1931	1.376e-59	0.2266	1.52e-17
17	rs594591:43707620:G:T	43707620	T	ADD	13255	0.1904	0.08125	0.1623	0.2232	-20.42	1.173e-92	0.1649	2.649e-15	0.06415	5.758e-06	0.1931	1.376e-59	0.2266	1.52e-17
17	rs62063212:44221042:C:T	44221042	T	ADD	13250	0.1904	0.08124	0.1624	0.2233	-20.42	1.173e-92	0.1586	2.477e-15	0.06324	5.071e-06	0.1876	3.779e-60	0.2507	1.072e-16
17	17:43688579:A:G	43688579	G	ADD	13220	0.192	0.08082	0.1639	0.225	-20.42	1.177e-92	0.1642	2.314e-15	0.06415	5.758e-06	0.1958	1.491e-59	0.2274	1.805e-17
17	17:43693341:A:G	43693341	G	ADD	13220	0.192	0.08082	0.1639	0.225	-20.42	1.177e-92	0.1642	2.314e-15	0.06415	5.758e-06	0.1958	1.491e-59	0.2274	1.805e-17
17	rs148537841:43690468:C:T	43690468	T	ADD	13220	0.192	0.08082	0.1639	0.225	-20.42	1.177e-92	0.1642	2.314e-15	0.06415	5.758e-06	0.1958	1.491e-59	0.2274	1.805e-17
17	rs2906007:43684920:C:T	43684920	T	ADD	13220	0.192	0.08082	0.1639	0.225	-20.42	1.177e-92	0.1642	2.314e-15	0.06415	5.758e-06	0.1958	1.491e-59	0.2274	1.805e-17
17	rs2906009:43684563:T:C	43684563	C	ADD	13220	0.192	0.08082	0.1639	0.225	-20.42	1.177e-92	0.1642	2.314e-15	0.06415	5.758e-06	0.1958	1.491e-59	0.2274	1.805e-17
17	rs440778:43686420:A:G	43686420	G	ADD	13220	0.192	0.08082	0.1639	0.225	-20.42	1.177e-92	0.1642	2.314e-15	0.06415	5.758e-06	0.1958	1.491e-59	0.2274	1.805e-17
17	rs4471725:43683611:G:T	43683611	T	ADD	13220	0.192	0.08082	0.1639	0.225	-20.42	1.177e-92	0.1642	2.314e-15	0.06415	5.758e-06	0.1958	1.491e-59	0.2274	1.805e-17
17	rs4528616:43683597:T:G	43683597	G	ADD	13220	0.192	0.08082	0.1639	0.225	-20.42	1.177e-92	0.1642	2.314e-15	0.06415	5.758e-06	0.1958	1.491e-59	0.2274	1.805e-17
17	rs611351:43692935:A:G	43692935	G	ADD	13220	0.192	0.08082	0.1639	0.225	-20.42	1.177e-92	0.1642	2.314e-15	0.06415	5.758e-06	0.1958	1.491e-59	0.2274	1.805e-17
17	rs62066086:43688387:A:G	43688387	G	ADD	13220	0.192	0.08082	0.1639	0.225	-20.42	1.177e-92	0.1642	2.314e-15	0.06415	5.758e-06	0.1958	1.491e-59	0.2274	1.805e-17
17	rs1052594:44102689:G:C	44102689	C	ADD	13257	0.1904	0.08124	0.1624	0.2233	-20.42	1.178e-92	0.1589	2.664e-15	0.06341	5.186e-06	0.1875	3.317e-60	0.2507	1.085e-16
17	rs62063780:44056238:A:G	44056238	G	ADD	13262	0.1904	0.08123	0.1624	0.2233	-20.42	1.183e-92	0.1589	2.664e-15	0.06346	5.219e-06	0.1875	3.307e-60	0.2507	1.085e-16
17	rs754512:44055647:A:T	44055647	T	ADD	13262	0.1904	0.08123	0.1624	0.2233	-20.42	1.183e-92	0.1589	2.664e-15	0.06346	5.219e-06	0.1875	3.307e-60	0.2507	1.085e-16
17	rs754513:44055638:T:A	44055638	A	ADD	13262	0.1904	0.08123	0.1624	0.2233	-20.42	1.183e-92	0.1589	2.664e-15	0.06346	5.219e-06	0.1875	3.307e-60	0.2507	1.085e-16
17	17:44239958:C:T	44239958	T	ADD	13218	0.1904	0.08125	0.1623	0.2232	-20.42	1.191e-92	0.156	1.475e-15	0.06341	5.183e-06	0.1881	5.608e-60	0.2502	9.821e-17
17	17:44216158:T:C	44216158	C	ADD	13253	0.1904	0.08123	0.1624	0.2233	-20.42	1.205e-92	0.1589	2.588e-15	0.06324	5.071e-06	0.1876	3.779e-60	0.2507	1.072e-16
17	rs1981998:44056833:G:A	44056833	A	ADD	13263	0.1904	0.08123	0.1624	0.2233	-20.42	1.213e-92	0.1589	2.664e-15	0.06349	5.254e-06	0.1875	3.307e-60	0.2507	1.085e-16
17	rs2163129:44056433:T:C	44056433	C	ADD	13263	0.1904	0.08123	0.1624	0.2233	-20.42	1.213e-92	0.1589	2.664e-15	0.06349	5.254e-06	0.1875	3.307e-60	0.2507	1.085e-16
17	rs2163130:44056434:G:A	44056434	A	ADD	13263	0.1904	0.08123	0.1624	0.2233	-20.42	1.213e-92	0.1589	2.664e-15	0.06349	5.254e-06	0.1875	3.307e-60	0.2507	1.085e-16
17	17:44275649:CTAT:C	44275649	C	ADD	13198	0.1894	0.08151	0.1614	0.2222	-20.42	1.214e-92	0.1577	2.068e-15	0.0562	4.315e-06	0.1878	5.039e-60	0.2445	6.392e-17
17	17:44276330:T:C	44276330	C	ADD	13198	0.1894	0.08151	0.1614	0.2222	-20.42	1.214e-92	0.1577	2.068e-15	0.0562	4.315e-06	0.1878	5.039e-60	0.2445	6.392e-17
17	rs56166491:44042221:A:G	44042221	G	ADD	13247	0.1905	0.08122	0.1625	0.2234	-20.42	1.223e-92	0.1601	3.368e-15	0.06327	5.091e-06	0.1875	3.194e-60	0.2506	1.038e-16
17	17:43707838:TG:T	43707838	T	ADD	13233	0.1904	0.08125	0.1624	0.2232	-20.42	1.224e-92	0.1642	2.298e-15	0.06412	5.72e-06	0.1932	1.461e-59	0.2275	1.861e-17
17	17:44220942:G:A	44220942	A	ADD	13249	0.1904	0.08124	0.1624	0.2233	-20.42	1.23e-92	0.1586	2.477e-15	0.06324	5.071e-06	0.1876	3.779e-60	0.251	1.143e-16
17	rs141588384:44220863:AAAAT:A	44220863	A	ADD	13249	0.1904	0.08124	0.1624	0.2233	-20.42	1.23e-92	0.1586	2.477e-15	0.06324	5.071e-06	0.1876	3.779e-60	0.251	1.143e-16
17	rs12150223:43944204:T:C	43944204	C	ADD	13255	0.192	0.08085	0.1638	0.2249	-20.41	1.231e-92	0.1582	2.315e-15	0.06313	4.997e-06	0.1903	4.65e-60	0.2503	1.012e-16
17	rs12150516:43944519:C:T	43944519	T	ADD	13255	0.192	0.08085	0.1638	0.2249	-20.41	1.231e-92	0.1582	2.315e-15	0.06313	4.997e-06	0.1903	4.65e-60	0.2503	1.012e-16
17	rs2316774:43946642:T:C	43946642	C	ADD	13255	0.192	0.08085	0.1638	0.2249	-20.41	1.231e-92	0.1582	2.315e-15	0.06313	4.997e-06	0.1903	4.65e-60	0.2503	1.012e-16
17	rs55646970:43938796:A:G	43938796	G	ADD	13255	0.192	0.08085	0.1638	0.2249	-20.41	1.231e-92	0.1582	2.315e-15	0.06313	4.997e-06	0.1903	4.65e-60	0.2503	1.012e-16
17	rs55673092:43938882:G:A	43938882	A	ADD	13255	0.192	0.08085	0.1638	0.2249	-20.41	1.231e-92	0.1582	2.315e-15	0.06313	4.997e-06	0.1903	4.65e-60	0.2503	1.012e-16
17	rs55719714:43939638:G:A	43939638	A	ADD	13255	0.192	0.08085	0.1638	0.2249	-20.41	1.231e-92	0.1582	2.315e-15	0.06313	4.997e-06	0.1903	4.65e-60	0.2503	1.012e-16
17	rs55781174:43944158:C:T	43944158	T	ADD	13255	0.192	0.08085	0.1638	0.2249	-20.41	1.231e-92	0.1582	2.315e-15	0.06313	4.997e-06	0.1903	4.65e-60	0.2503	1.012e-16
17	rs55888391:43938107:A:G	43938107	G	ADD	13255	0.192	0.08085	0.1638	0.2249	-20.41	1.231e-92	0.1582	2.315e-15	0.06313	4.997e-06	0.1903	4.65e-60	0.2503	1.012e-16
17	rs56026232:43939399:A:C	43939399	C	ADD	13255	0.192	0.08085	0.1638	0.2249	-20.41	1.231e-92	0.1582	2.315e-15	0.06313	4.997e-06	0.1903	4.65e-60	0.2503	1.012e-16
17	rs56026524:43939389:C:T	43939389	T	ADD	13255	0.192	0.08085	0.1638	0.2249	-20.41	1.231e-92	0.1582	2.315e-15	0.06313	4.997e-06	0.1903	4.65e-60	0.2503	1.012e-16
17	rs56036719:43943974:C:T	43943974	T	ADD	13255	0.192	0.08085	0.1638	0.2249	-20.41	1.231e-92	0.1582	2.315e-15	0.06313	4.997e-06	0.1903	4.65e-60	0.2503	1.012e-16
17	rs56100710:43939395:A:T	43939395	T	ADD	13255	0.192	0.08085	0.1638	0.2249	-20.41	1.231e-92	0.1582	2.315e-15	0.06313	4.997e-06	0.1903	4.65e-60	0.2503	1.012e-16
17	rs56227067:43939609:A:T	43939609	T	ADD	13255	0.192	0.08085	0.1638	0.2249	-20.41	1.231e-92	0.1582	2.315e-15	0.06313	4.997e-06	0.1903	4.65e-60	0.2503	1.012e-16
17	rs56249080:43939432:G:T	43939432	T	ADD	13255	0.192	0.08085	0.1638	0.2249	-20.41	1.231e-92	0.1582	2.315e-15	0.06313	4.997e-06	0.1903	4.65e-60	0.2503	1.012e-16
17	rs56299858:43939659:G:A	43939659	A	ADD	13255	0.192	0.08085	0.1638	0.2249	-20.41	1.231e-92	0.1582	2.315e-15	0.06313	4.997e-06	0.1903	4.65e-60	0.2503	1.012e-16
17	rs56327054:43943957:G:C	43943957	C	ADD	13255	0.192	0.08085	0.1638	0.2249	-20.41	1.231e-92	0.1582	2.315e-15	0.06313	4.997e-06	0.1903	4.65e-60	0.2503	1.012e-16
17	rs56347602:43939255:T:C	43939255	C	ADD	13255	0.192	0.08085	0.1638	0.2249	-20.41	1.231e-92	0.1582	2.315e-15	0.06313	4.997e-06	0.1903	4.65e-60	0.2503	1.012e-16
17	rs56398500:43947488:A:G	43947488	G	ADD	13255	0.192	0.08085	0.1638	0.2249	-20.41	1.231e-92	0.1582	2.315e-15	0.06313	4.997e-06	0.1903	4.65e-60	0.2503	1.012e-16
17	rs62054841:43937104:G:A	43937104	A	ADD	13255	0.192	0.08085	0.1638	0.2249	-20.41	1.231e-92	0.1582	2.315e-15	0.06313	4.997e-06	0.1903	4.65e-60	0.2503	1.012e-16
17	rs62054842:43937162:C:T	43937162	T	ADD	13255	0.192	0.08085	0.1638	0.2249	-20.41	1.231e-92	0.1582	2.315e-15	0.06313	4.997e-06	0.1903	4.65e-60	0.2503	1.012e-16
17	rs62054844:43937333:T:G	43937333	G	ADD	13255	0.192	0.08085	0.1638	0.2249	-20.41	1.231e-92	0.1582	2.315e-15	0.06313	4.997e-06	0.1903	4.65e-60	0.2503	1.012e-16
17	rs62054846:43938634:A:G	43938634	G	ADD	13255	0.192	0.08085	0.1638	0.2249	-20.41	1.231e-92	0.1582	2.315e-15	0.06313	4.997e-06	0.1903	4.65e-60	0.2503	1.012e-16
17	rs62054857:43939936:G:A	43939936	A	ADD	13255	0.192	0.08085	0.1638	0.2249	-20.41	1.231e-92	0.1582	2.315e-15	0.06313	4.997e-06	0.1903	4.65e-60	0.2503	1.012e-16
17	rs62054858:43940188:T:C	43940188	C	ADD	13255	0.192	0.08085	0.1638	0.2249	-20.41	1.231e-92	0.1582	2.315e-15	0.06313	4.997e-06	0.1903	4.65e-60	0.2503	1.012e-16
17	rs62054859:43940685:G:A	43940685	A	ADD	13255	0.192	0.08085	0.1638	0.2249	-20.41	1.231e-92	0.1582	2.315e-15	0.06313	4.997e-06	0.1903	4.65e-60	0.2503	1.012e-16
17	rs62055460:43940825:G:C	43940825	C	ADD	13255	0.192	0.08085	0.1638	0.2249	-20.41	1.231e-92	0.1582	2.315e-15	0.06313	4.997e-06	0.1903	4.65e-60	0.2503	1.012e-16
17	rs62055461:43941350:C:T	43941350	T	ADD	13255	0.192	0.08085	0.1638	0.2249	-20.41	1.231e-92	0.1582	2.315e-15	0.06313	4.997e-06	0.1903	4.65e-60	0.2503	1.012e-16
17	rs62055462:43941476:A:C	43941476	C	ADD	13255	0.192	0.08085	0.1638	0.2249	-20.41	1.231e-92	0.1582	2.315e-15	0.06313	4.997e-06	0.1903	4.65e-60	0.2503	1.012e-16
17	rs62055463:43941491:A:G	43941491	G	ADD	13255	0.192	0.08085	0.1638	0.2249	-20.41	1.231e-92	0.1582	2.315e-15	0.06313	4.997e-06	0.1903	4.65e-60	0.2503	1.012e-16
17	rs62055464:43941858:T:G	43941858	G	ADD	13255	0.192	0.08085	0.1638	0.2249	-20.41	1.231e-92	0.1582	2.315e-15	0.06313	4.997e-06	0.1903	4.65e-60	0.2503	1.012e-16
17	rs62055465:43942046:T:A	43942046	A	ADD	13255	0.192	0.08085	0.1638	0.2249	-20.41	1.231e-92	0.1582	2.315e-15	0.06313	4.997e-06	0.1903	4.65e-60	0.2503	1.012e-16
17	rs62055466:43942656:G:A	43942656	A	ADD	13255	0.192	0.08085	0.1638	0.2249	-20.41	1.231e-92	0.1582	2.315e-15	0.06313	4.997e-06	0.1903	4.65e-60	0.2503	1.012e-16
17	rs62055467:43942820:T:C	43942820	C	ADD	13255	0.192	0.08085	0.1638	0.2249	-20.41	1.231e-92	0.1582	2.315e-15	0.06313	4.997e-06	0.1903	4.65e-60	0.2503	1.012e-16
17	rs62055468:43943000:A:C	43943000	C	ADD	13255	0.192	0.08085	0.1638	0.2249	-20.41	1.231e-92	0.1582	2.315e-15	0.06313	4.997e-06	0.1903	4.65e-60	0.2503	1.012e-16
17	rs62055469:43943655:A:C	43943655	C	ADD	13255	0.192	0.08085	0.1638	0.2249	-20.41	1.231e-92	0.1582	2.315e-15	0.06313	4.997e-06	0.1903	4.65e-60	0.2503	1.012e-16
17	rs62055470:43943657:A:G	43943657	G	ADD	13255	0.192	0.08085	0.1638	0.2249	-20.41	1.231e-92	0.1582	2.315e-15	0.06313	4.997e-06	0.1903	4.65e-60	0.2503	1.012e-16
17	rs62055475:43945106:T:C	43945106	C	ADD	13255	0.192	0.08085	0.1638	0.2249	-20.41	1.231e-92	0.1582	2.315e-15	0.06313	4.997e-06	0.1903	4.65e-60	0.2503	1.012e-16
17	rs62055476:43945495:A:G	43945495	G	ADD	13255	0.192	0.08085	0.1638	0.2249	-20.41	1.231e-92	0.1582	2.315e-15	0.06313	4.997e-06	0.1903	4.65e-60	0.2503	1.012e-16
17	rs62055477:43945687:C:A	43945687	A	ADD	13255	0.192	0.08085	0.1638	0.2249	-20.41	1.231e-92	0.1582	2.315e-15	0.06313	4.997e-06	0.1903	4.65e-60	0.2503	1.012e-16
17	rs67983220:43947176:AC:A	43947176	A	ADD	13255	0.192	0.08085	0.1638	0.2249	-20.41	1.231e-92	0.1582	2.315e-15	0.06313	4.997e-06	0.1903	4.65e-60	0.2503	1.012e-16
17	rs739642:43946838:C:A	43946838	A	ADD	13255	0.192	0.08085	0.1638	0.2249	-20.41	1.231e-92	0.1582	2.315e-15	0.06313	4.997e-06	0.1903	4.65e-60	0.2503	1.012e-16
17	rs739643:43946707:T:C	43946707	C	ADD	13255	0.192	0.08085	0.1638	0.2249	-20.41	1.231e-92	0.1582	2.315e-15	0.06313	4.997e-06	0.1903	4.65e-60	0.2503	1.012e-16
17	rs74872829:43938394:A:G	43938394	G	ADD	13255	0.192	0.08085	0.1638	0.2249	-20.41	1.231e-92	0.1582	2.315e-15	0.06313	4.997e-06	0.1903	4.65e-60	0.2503	1.012e-16
17	rs75690239:43941710:C:T	43941710	T	ADD	13255	0.192	0.08085	0.1638	0.2249	-20.41	1.231e-92	0.1582	2.315e-15	0.06313	4.997e-06	0.1903	4.65e-60	0.2503	1.012e-16
17	rs757055:43946875:C:T	43946875	T	ADD	13255	0.192	0.08085	0.1638	0.2249	-20.41	1.231e-92	0.1582	2.315e-15	0.06313	4.997e-06	0.1903	4.65e-60	0.2503	1.012e-16
17	rs75945623:43937505:C:T	43937505	T	ADD	13255	0.192	0.08085	0.1638	0.2249	-20.41	1.231e-92	0.1582	2.315e-15	0.06313	4.997e-06	0.1903	4.65e-60	0.2503	1.012e-16
17	rs76329216:43938499:G:A	43938499	A	ADD	13255	0.192	0.08085	0.1638	0.2249	-20.41	1.231e-92	0.1582	2.315e-15	0.06313	4.997e-06	0.1903	4.65e-60	0.2503	1.012e-16
17	rs76627340:43937460:G:A	43937460	A	ADD	13255	0.192	0.08085	0.1638	0.2249	-20.41	1.231e-92	0.1582	2.315e-15	0.06313	4.997e-06	0.1903	4.65e-60	0.2503	1.012e-16
17	rs77489223:43937736:C:T	43937736	T	ADD	13255	0.192	0.08085	0.1638	0.2249	-20.41	1.231e-92	0.1582	2.315e-15	0.06313	4.997e-06	0.1903	4.65e-60	0.2503	1.012e-16
17	rs77625338:43937671:C:T	43937671	T	ADD	13255	0.192	0.08085	0.1638	0.2249	-20.41	1.231e-92	0.1582	2.315e-15	0.06313	4.997e-06	0.1903	4.65e-60	0.2503	1.012e-16
17	rs77652965:43941608:C:G	43941608	G	ADD	13255	0.192	0.08085	0.1638	0.2249	-20.41	1.231e-92	0.1582	2.315e-15	0.06313	4.997e-06	0.1903	4.65e-60	0.2503	1.012e-16
17	rs78637438:43945855:G:A	43945855	A	ADD	13255	0.192	0.08085	0.1638	0.2249	-20.41	1.231e-92	0.1582	2.315e-15	0.06313	4.997e-06	0.1903	4.65e-60	0.2503	1.012e-16
17	rs79406732:43940497:C:T	43940497	T	ADD	13255	0.192	0.08085	0.1638	0.2249	-20.41	1.231e-92	0.1582	2.315e-15	0.06313	4.997e-06	0.1903	4.65e-60	0.2503	1.012e-16
17	rs79889833:43937633:A:G	43937633	G	ADD	13255	0.192	0.08085	0.1638	0.2249	-20.41	1.231e-92	0.1582	2.315e-15	0.06313	4.997e-06	0.1903	4.65e-60	0.2503	1.012e-16
17	17:44254413:A:G	44254413	G	ADD	12994	0.19	0.08134	0.162	0.2229	-20.41	1.234e-92	0.1576	2.053e-15	0.05914	4.324e-06	0.1884	1.121e-59	0.2494	8.571e-17
17	rs111520035:44039410:A:G	44039410	G	ADD	13249	0.1905	0.08122	0.1625	0.2234	-20.41	1.234e-92	0.1596	3.003e-15	0.06317	5.019e-06	0.1873	2.809e-60	0.2516	1.307e-16
17	rs1468240:44196447:T:A	44196447	A	ADD	13221	0.1879	0.08189	0.1601	0.2207	-20.41	1.241e-92	0.1593	2.828e-15	0.06335	5.126e-06	0.1854	5.271e-60	0.2449	6.757e-17
17	rs17650872:44039516:G:T	44039516	T	ADD	13259	0.1905	0.08123	0.1624	0.2234	-20.41	1.249e-92	0.1589	2.664e-15	0.06327	5.091e-06	0.1877	3.719e-60	0.2507	1.085e-16
17	rs55662347:44070545:G:A	44070545	A	ADD	13260	0.1905	0.08123	0.1624	0.2233	-20.41	1.252e-92	0.1589	2.664e-15	0.06349	5.254e-06	0.1876	3.431e-60	0.2507	1.085e-16
17	17:44037106:C:CA	44037106	CA	ADD	13248	0.1905	0.08123	0.1624	0.2233	-20.41	1.26e-92	0.1589	2.664e-15	0.06327	5.091e-06	0.1877	3.897e-60	0.2504	1.026e-16
17	rs113793114:44037079:G:A	44037079	A	ADD	13248	0.1905	0.08123	0.1624	0.2233	-20.41	1.26e-92	0.1589	2.664e-15	0.06327	5.091e-06	0.1877	3.897e-60	0.2504	1.026e-16
17	rs2004673:44075099:T:C	44075099	C	ADD	13260	0.1905	0.08123	0.1624	0.2233	-20.41	1.26e-92	0.1589	2.664e-15	0.06339	5.183e-06	0.1876	3.536e-60	0.2507	1.085e-16
17	rs17572627:44058629:T:A	44058629	A	ADD	13259	0.1905	0.08123	0.1624	0.2233	-20.41	1.261e-92	0.1589	2.664e-15	0.06378	5.453e-06	0.1874	3.112e-60	0.2507	1.085e-16
17	rs55711941:44040823:C:T	44040823	T	ADD	13250	0.1905	0.08123	0.1624	0.2233	-20.41	1.263e-92	0.1593	2.896e-15	0.06327	5.091e-06	0.1878	4.457e-60	0.2505	1.032e-16
17	rs62062803:44028183:T:C	44028183	C	ADD	13103	0.1913	0.08101	0.1632	0.2243	-20.41	1.265e-92	0.1583	2.282e-15	0.06318	4.981e-06	0.189	3.657e-60	0.252	1.429e-16
17	rs56289364:43947928:A:G	43947928	G	ADD	13256	0.192	0.08085	0.1638	0.2249	-20.41	1.273e-92	0.1582	2.315e-15	0.06313	4.997e-06	0.1903	4.792e-60	0.2503	1.012e-16
17	rs62055483:43948040:C:T	43948040	T	ADD	13256	0.192	0.08085	0.1638	0.2249	-20.41	1.273e-92	0.1582	2.315e-15	0.06313	4.997e-06	0.1903	4.792e-60	0.2503	1.012e-16
17	rs78238042:43948159:G:A	43948159	A	ADD	13256	0.192	0.08085	0.1638	0.2249	-20.41	1.273e-92	0.1582	2.315e-15	0.06313	4.997e-06	0.1903	4.792e-60	0.2503	1.012e-16
17	rs10445369:43934776:A:G	43934776	G	ADD	13251	0.1912	0.08104	0.1631	0.2241	-20.41	1.275e-92	0.1591	2.797e-15	0.06313	4.997e-06	0.1888	3.849e-60	0.2507	1.085e-16
17	rs139916822:44066252:AAAACAAAC:A	44066252	A	ADD	13261	0.1905	0.08123	0.1624	0.2234	-20.41	1.278e-92	0.1589	2.664e-15	0.06349	5.254e-06	0.1876	3.484e-60	0.2507	1.085e-16
17	rs2004674:44075110:A:T	44075110	T	ADD	13261	0.1905	0.08123	0.1625	0.2234	-20.41	1.291e-92	0.1589	2.664e-15	0.06339	5.183e-06	0.1876	3.609e-60	0.2507	1.085e-16
17	rs62063852:44074581:A:G	44074581	G	ADD	13261	0.1905	0.08123	0.1625	0.2234	-20.41	1.291e-92	0.1589	2.664e-15	0.06339	5.183e-06	0.1876	3.609e-60	0.2507	1.085e-16
17	rs62063853:44074613:A:G	44074613	G	ADD	13261	0.1905	0.08123	0.1625	0.2234	-20.41	1.291e-92	0.1589	2.664e-15	0.06339	5.183e-06	0.1876	3.609e-60	0.2507	1.085e-16
17	rs62063854:44074619:G:A	44074619	A	ADD	13261	0.1905	0.08123	0.1625	0.2234	-20.41	1.291e-92	0.1589	2.664e-15	0.06339	5.183e-06	0.1876	3.609e-60	0.2507	1.085e-16
17	rs62063282:44039043:G:A	44039043	A	ADD	13254	0.1905	0.08123	0.1624	0.2234	-20.41	1.292e-92	0.1589	2.664e-15	0.06327	5.091e-06	0.1877	3.865e-60	0.2507	1.085e-16
17	rs17650842:44037491:A:G	44037491	G	ADD	13249	0.1905	0.08123	0.1625	0.2234	-20.41	1.296e-92	0.1589	2.664e-15	0.06327	5.091e-06	0.1877	3.897e-60	0.2507	1.085e-16
17	rs62063280:44037299:G:C	44037299	C	ADD	13249	0.1905	0.08123	0.1625	0.2234	-20.41	1.296e-92	0.1589	2.664e-15	0.06327	5.091e-06	0.1877	3.897e-60	0.2507	1.085e-16
17	rs74348235:44165852:A:G	44165852	G	ADD	13247	0.1897	0.08144	0.1617	0.2225	-20.41	1.301e-92	0.1594	2.892e-15	0.06336	5.148e-06	0.1879	4.488e-60	0.2457	8.277e-17
17	17:43695967:A:G	43695967	G	ADD	13221	0.1921	0.08082	0.164	0.2251	-20.41	1.302e-92	0.1642	2.314e-15	0.06415	5.758e-06	0.1959	1.643e-59	0.2274	1.805e-17
17	17:43696254:A:G	43696254	G	ADD	13221	0.1921	0.08082	0.164	0.2251	-20.41	1.302e-92	0.1642	2.314e-15	0.06415	5.758e-06	0.1959	1.643e-59	0.2274	1.805e-17
17	rs143345034:43696920:C:T	43696920	T	ADD	13221	0.1921	0.08082	0.164	0.2251	-20.41	1.302e-92	0.1642	2.314e-15	0.06415	5.758e-06	0.1959	1.643e-59	0.2274	1.805e-17
17	rs199505547:43696837:TC:T	43696837	T	ADD	13221	0.1921	0.08082	0.164	0.2251	-20.41	1.302e-92	0.1642	2.314e-15	0.06415	5.758e-06	0.1959	1.643e-59	0.2274	1.805e-17
17	rs2696569:44266290:G:C	44266290	C	ADD	13191	0.1911	0.08107	0.163	0.224	-20.41	1.302e-92	0.1721	3.546e-15	0.06334	5.082e-06	0.1854	2.099e-60	0.2493	8.837e-17
17	rs10445338:44067682:G:A	44067682	A	ADD	13261	0.1905	0.08123	0.1625	0.2234	-20.41	1.304e-92	0.1589	2.664e-15	0.06349	5.254e-06	0.1876	3.548e-60	0.2507	1.085e-16
17	rs62060798:44144152:T:C	44144152	C	ADD	13239	0.1904	0.08126	0.1624	0.2233	-20.41	1.304e-92	0.1582	2.302e-15	0.06309	4.96e-06	0.1877	4.424e-60	0.2509	1.12e-16
17	rs62060799:44144251:G:T	44144251	T	ADD	13239	0.1904	0.08126	0.1624	0.2233	-20.41	1.304e-92	0.1582	2.302e-15	0.06309	4.96e-06	0.1877	4.424e-60	0.2509	1.12e-16
17	rs2732631:44289232:G:T	44289232	T	ADD	13104	0.1978	0.07939	0.1693	0.2311	-20.41	1.306e-92	0.1737	1.839e-15	0.06638	4.71e-06	0.1943	4.068e-60	0.2554	1.603e-16
17	17:43849572:AT:A	43849572	A	ADD	13205	0.1896	0.08146	0.1616	0.2225	-20.41	1.308e-92	0.1596	3.097e-15	0.06183	4.405e-06	0.1882	6.084e-60	0.2455	7.453e-17
17	rs74571696:44123685:G:A	44123685	A	ADD	13254	0.1913	0.08102	0.1632	0.2242	-20.41	1.309e-92	0.1589	2.664e-15	0.06301	4.923e-06	0.1892	4.488e-60	0.2505	1.04e-16
17	rs79698033:44123717:C:T	44123717	T	ADD	13254	0.1913	0.08102	0.1632	0.2242	-20.41	1.309e-92	0.1589	2.664e-15	0.06301	4.923e-06	0.1892	4.488e-60	0.2505	1.04e-16
17	rs77527347:44058017:G:T	44058017	T	ADD	13257	0.1905	0.08123	0.1625	0.2234	-20.41	1.311e-92	0.1589	2.664e-15	0.06378	5.453e-06	0.1875	3.225e-60	0.2507	1.085e-16
17	rs1078269:44075837:T:C	44075837	C	ADD	13259	0.1905	0.08123	0.1625	0.2234	-20.41	1.318e-92	0.1589	2.664e-15	0.06336	5.148e-06	0.1877	3.75e-60	0.2507	1.085e-16
17	rs17650818:44036787:T:C	44036787	C	ADD	13247	0.1905	0.08123	0.1625	0.2234	-20.41	1.326e-92	0.1589	2.664e-15	0.06327	5.091e-06	0.1878	4.102e-60	0.2504	1.026e-16
17	rs62063278:44036914:C:T	44036914	T	ADD	13247	0.1905	0.08123	0.1625	0.2234	-20.41	1.326e-92	0.1589	2.664e-15	0.06327	5.091e-06	0.1878	4.102e-60	0.2504	1.026e-16
17	rs62063279:44036936:G:A	44036936	A	ADD	13247	0.1905	0.08123	0.1625	0.2234	-20.41	1.326e-92	0.1589	2.664e-15	0.06327	5.091e-06	0.1878	4.102e-60	0.2504	1.026e-16
17	rs10445371:44065410:G:A	44065410	A	ADD	13262	0.1905	0.08123	0.1625	0.2234	-20.41	1.328e-92	0.1589	2.664e-15	0.06349	5.254e-06	0.1876	3.609e-60	0.2507	1.085e-16
17	rs111240522:44066874:G:A	44066874	A	ADD	13262	0.1905	0.08123	0.1625	0.2234	-20.41	1.328e-92	0.1589	2.664e-15	0.06349	5.254e-06	0.1876	3.609e-60	0.2507	1.085e-16
17	rs111652694:44067831:T:C	44067831	C	ADD	13262	0.1905	0.08123	0.1625	0.2234	-20.41	1.328e-92	0.1589	2.664e-15	0.06349	5.254e-06	0.1876	3.609e-60	0.2507	1.085e-16
17	rs112385572:44066172:A:G	44066172	G	ADD	13262	0.1905	0.08123	0.1625	0.2234	-20.41	1.328e-92	0.1589	2.664e-15	0.06349	5.254e-06	0.1876	3.609e-60	0.2507	1.085e-16
17	rs112572874:44072984:A:G	44072984	G	ADD	13262	0.1905	0.08123	0.1625	0.2234	-20.41	1.328e-92	0.1589	2.664e-15	0.06349	5.254e-06	0.1876	3.609e-60	0.2507	1.085e-16
17	rs113134013:44066995:C:T	44066995	T	ADD	13262	0.1905	0.08123	0.1625	0.2234	-20.41	1.328e-92	0.1589	2.664e-15	0.06349	5.254e-06	0.1876	3.609e-60	0.2507	1.085e-16
17	rs17573175:44071089:C:G	44071089	G	ADD	13262	0.1905	0.08123	0.1625	0.2234	-20.41	1.328e-92	0.1589	2.664e-15	0.06349	5.254e-06	0.1876	3.609e-60	0.2507	1.085e-16
17	rs17651700:44066634:C:G	44066634	G	ADD	13262	0.1905	0.08123	0.1625	0.2234	-20.41	1.328e-92	0.1589	2.664e-15	0.06349	5.254e-06	0.1876	3.609e-60	0.2507	1.085e-16
17	rs17651754:44067546:T:C	44067546	C	ADD	13262	0.1905	0.08123	0.1625	0.2234	-20.41	1.328e-92	0.1589	2.664e-15	0.06349	5.254e-06	0.1876	3.609e-60	0.2507	1.085e-16
17	rs17651857:44069687:A:G	44069687	G	ADD	13262	0.1905	0.08123	0.1625	0.2234	-20.41	1.328e-92	0.1589	2.664e-15	0.06349	5.254e-06	0.1876	3.609e-60	0.2507	1.085e-16
17	rs17651887:44069840:G:A	44069840	A	ADD	13262	0.1905	0.08123	0.1625	0.2234	-20.41	1.328e-92	0.1589	2.664e-15	0.06349	5.254e-06	0.1876	3.609e-60	0.2507	1.085e-16
17	rs17652036:44073027:G:A	44073027	A	ADD	13262	0.1905	0.08123	0.1625	0.2234	-20.41	1.328e-92	0.1589	2.664e-15	0.06349	5.254e-06	0.1876	3.609e-60	0.2507	1.085e-16
17	rs17652066:44073145:G:C	44073145	C	ADD	13262	0.1905	0.08123	0.1625	0.2234	-20.41	1.328e-92	0.1589	2.664e-15	0.06349	5.254e-06	0.1876	3.609e-60	0.2507	1.085e-16
17	rs372810927:44066868:C:A	44066868	A	ADD	13262	0.1905	0.08123	0.1625	0.2234	-20.41	1.328e-92	0.1589	2.664e-15	0.06349	5.254e-06	0.1876	3.609e-60	0.2507	1.085e-16
17	rs55736025:44072017:C:A	44072017	A	ADD	13262	0.1905	0.08123	0.1625	0.2234	-20.41	1.328e-92	0.1589	2.664e-15	0.06349	5.254e-06	0.1876	3.609e-60	0.2507	1.085e-16
17	rs55886080:44072041:T:A	44072041	A	ADD	13262	0.1905	0.08123	0.1625	0.2234	-20.41	1.328e-92	0.1589	2.664e-15	0.06349	5.254e-06	0.1876	3.609e-60	0.2507	1.085e-16
17	rs55913645:44070956:T:A	44070956	A	ADD	13262	0.1905	0.08123	0.1625	0.2234	-20.41	1.328e-92	0.1589	2.664e-15	0.06349	5.254e-06	0.1876	3.609e-60	0.2507	1.085e-16
17	rs62063794:44066088:T:A	44066088	A	ADD	13262	0.1905	0.08123	0.1625	0.2234	-20.41	1.328e-92	0.1589	2.664e-15	0.06349	5.254e-06	0.1876	3.609e-60	0.2507	1.085e-16
17	rs62063798:44068543:G:A	44068543	A	ADD	13262	0.1905	0.08123	0.1625	0.2234	-20.41	1.328e-92	0.1589	2.664e-15	0.06349	5.254e-06	0.1876	3.609e-60	0.2507	1.085e-16
17	rs62063799:44069180:C:G	44069180	G	ADD	13262	0.1905	0.08123	0.1625	0.2234	-20.41	1.328e-92	0.1589	2.664e-15	0.06349	5.254e-06	0.1876	3.609e-60	0.2507	1.085e-16
17	rs62063800:44069198:C:T	44069198	T	ADD	13262	0.1905	0.08123	0.1625	0.2234	-20.41	1.328e-92	0.1589	2.664e-15	0.06349	5.254e-06	0.1876	3.609e-60	0.2507	1.085e-16
17	rs62063842:44070111:G:C	44070111	C	ADD	13262	0.1905	0.08123	0.1625	0.2234	-20.41	1.328e-92	0.1589	2.664e-15	0.06349	5.254e-06	0.1876	3.609e-60	0.2507	1.085e-16
17	rs62063845:44071294:T:C	44071294	C	ADD	13262	0.1905	0.08123	0.1625	0.2234	-20.41	1.328e-92	0.1589	2.664e-15	0.06349	5.254e-06	0.1876	3.609e-60	0.2507	1.085e-16
17	rs62063846:44071674:A:G	44071674	G	ADD	13262	0.1905	0.08123	0.1625	0.2234	-20.41	1.328e-92	0.1589	2.664e-15	0.06349	5.254e-06	0.1876	3.609e-60	0.2507	1.085e-16
17	rs62063851:44074435:C:G	44074435	G	ADD	13262	0.1905	0.08123	0.1625	0.2234	-20.41	1.328e-92	0.1589	2.664e-15	0.06349	5.254e-06	0.1876	3.609e-60	0.2507	1.085e-16
17	rs74759276:44069768:A:G	44069768	G	ADD	13262	0.1905	0.08123	0.1625	0.2234	-20.41	1.328e-92	0.1589	2.664e-15	0.06349	5.254e-06	0.1876	3.609e-60	0.2507	1.085e-16
17	rs75944932:44072423:A:C	44072423	C	ADD	13262	0.1905	0.08123	0.1625	0.2234	-20.41	1.328e-92	0.1589	2.664e-15	0.06349	5.254e-06	0.1876	3.609e-60	0.2507	1.085e-16
17	rs76357066:44067046:G:A	44067046	A	ADD	13262	0.1905	0.08123	0.1625	0.2234	-20.41	1.328e-92	0.1589	2.664e-15	0.06349	5.254e-06	0.1876	3.609e-60	0.2507	1.085e-16
17	rs76618565:44068481:G:A	44068481	A	ADD	13262	0.1905	0.08123	0.1625	0.2234	-20.41	1.328e-92	0.1589	2.664e-15	0.06349	5.254e-06	0.1876	3.609e-60	0.2507	1.085e-16
17	rs77290642:44068480:T:C	44068480	C	ADD	13262	0.1905	0.08123	0.1625	0.2234	-20.41	1.328e-92	0.1589	2.664e-15	0.06349	5.254e-06	0.1876	3.609e-60	0.2507	1.085e-16
17	rs79447161:44067508:A:G	44067508	G	ADD	13262	0.1905	0.08123	0.1625	0.2234	-20.41	1.328e-92	0.1589	2.664e-15	0.06349	5.254e-06	0.1876	3.609e-60	0.2507	1.085e-16
17	rs919461:44065669:A:T	44065669	T	ADD	13262	0.1905	0.08123	0.1625	0.2234	-20.41	1.328e-92	0.1589	2.664e-15	0.06349	5.254e-06	0.1876	3.609e-60	0.2507	1.085e-16
17	rs919462:44065740:C:T	44065740	T	ADD	13262	0.1905	0.08123	0.1625	0.2234	-20.41	1.328e-92	0.1589	2.664e-15	0.06349	5.254e-06	0.1876	3.609e-60	0.2507	1.085e-16
17	rs919464:44065901:C:T	44065901	T	ADD	13262	0.1905	0.08123	0.1625	0.2234	-20.41	1.328e-92	0.1589	2.664e-15	0.06349	5.254e-06	0.1876	3.609e-60	0.2507	1.085e-16
17	rs17572361:44052009:T:C	44052009	C	ADD	13259	0.1905	0.08123	0.1625	0.2234	-20.41	1.331e-92	0.1589	2.664e-15	0.06338	5.161e-06	0.1879	4.621e-60	0.2507	1.085e-16
17	17:44261753:T:C	44261753	C	ADD	13241	0.1904	0.08126	0.1624	0.2233	-20.41	1.332e-92	0.1574	2.019e-15	0.06341	5.183e-06	0.1874	3.216e-60	0.2515	1.295e-16
17	rs62055544:43964539:A:G	43964539	G	ADD	13227	0.1912	0.08105	0.1632	0.2242	-20.41	1.335e-92	0.1587	2.521e-15	0.06392	5.728e-06	0.1886	3.413e-60	0.2502	9.477e-17
17	rs79772576:44106220:A:G	44106220	G	ADD	13252	0.1905	0.08123	0.1625	0.2234	-20.41	1.337e-92	0.1588	2.59e-15	0.06313	4.997e-06	0.1895	5.971e-60	0.2513	1.227e-16
17	rs2732629:44289101:A:G	44289101	G	ADD	13149	0.1929	0.08063	0.1647	0.2259	-20.41	1.339e-92	0.155	1.144e-15	0.06299	4.856e-06	0.1927	1.069e-59	0.2493	8.971e-17
17	rs56119705:44209985:T:C	44209985	C	ADD	13245	0.1896	0.08146	0.1616	0.2225	-20.41	1.344e-92	0.1591	2.719e-15	0.06324	5.071e-06	0.1879	5.207e-60	0.2454	7.492e-17
17	rs62057066:43858307:T:C	43858307	C	ADD	13250	0.1905	0.08124	0.1624	0.2234	-20.41	1.35e-92	0.1589	2.65e-15	0.05802	4.042e-06	0.1898	7.463e-60	0.245	6.756e-17
17	rs62063855:44075535:T:C	44075535	C	ADD	13260	0.1905	0.08123	0.1625	0.2234	-20.41	1.351e-92	0.1589	2.664e-15	0.06339	5.183e-06	0.1877	3.75e-60	0.2507	1.085e-16
17	rs62063670:44123248:T:C	44123248	C	ADD	13245	0.1896	0.08146	0.1617	0.2225	-20.41	1.352e-92	0.1522	2.535e-15	0.06322	5.059e-06	0.1879	4.653e-60	0.251	1.185e-16
17	rs62063675:44126575:C:T	44126575	T	ADD	13227	0.1905	0.08123	0.1625	0.2234	-20.41	1.355e-92	0.1595	3.074e-15	0.0627	4.736e-06	0.188	4.798e-60	0.2493	8.213e-17
17	rs62063801:44069376:G:T	44069376	T	ADD	13260	0.1905	0.08123	0.1625	0.2234	-20.41	1.355e-92	0.1589	2.664e-15	0.06349	5.254e-06	0.1876	3.678e-60	0.2507	1.085e-16
17	17:44247314:C:T	44247314	T	ADD	13228	0.1904	0.08127	0.1623	0.2233	-20.41	1.357e-92	0.1575	2.007e-15	0.06337	5.142e-06	0.1876	4.258e-60	0.2505	1.068e-16
17	17:44247673:G:A	44247673	A	ADD	13228	0.1904	0.08127	0.1623	0.2233	-20.41	1.357e-92	0.1575	2.007e-15	0.06337	5.142e-06	0.1876	4.258e-60	0.2505	1.068e-16
17	17:44276821:G:A	44276821	A	ADD	13195	0.1945	0.08022	0.1662	0.2276	-20.41	1.363e-92	0.1702	2.253e-15	0.06335	5.118e-06	0.1935	7.777e-60	0.2484	6.513e-17
17	rs56323408:44147721:C:T	44147721	T	ADD	13237	0.1904	0.08126	0.1624	0.2233	-20.41	1.369e-92	0.1599	3.303e-15	0.05846	4.271e-06	0.1876	3.749e-60	0.2504	1.023e-16
17	rs76924476:44199029:T:C	44199029	C	ADD	13235	0.1905	0.08124	0.1625	0.2234	-20.41	1.374e-92	0.1586	2.502e-15	0.06426	5.59e-06	0.1892	4.687e-60	0.2463	9.068e-17
17	rs3785884:44057595:G:A	44057595	A	ADD	13004	0.1966	0.0797	0.1681	0.2298	-20.41	1.379e-92	0.1638	7.318e-15	0.06233	4.494e-06	0.1935	3.446e-60	0.2553	8.014e-17
17	rs66472415:44206455:G:GA	44206455	GA	ADD	13247	0.1897	0.08144	0.1618	0.2226	-20.41	1.383e-92	0.1591	2.719e-15	0.06341	5.181e-06	0.1879	4.473e-60	0.2463	8.835e-17
17	rs56136075:43936298:C:A	43936298	A	ADD	13256	0.1921	0.08083	0.164	0.2251	-20.41	1.394e-92	0.1582	2.315e-15	0.06313	4.997e-06	0.1903	4.65e-60	0.2507	1.085e-16
17	rs62054839:43936804:A:G	43936804	G	ADD	13256	0.1921	0.08083	0.164	0.2251	-20.41	1.394e-92	0.1582	2.315e-15	0.06313	4.997e-06	0.1903	4.65e-60	0.2507	1.085e-16
17	rs62054840:43936812:G:A	43936812	A	ADD	13256	0.1921	0.08083	0.164	0.2251	-20.41	1.394e-92	0.1582	2.315e-15	0.06313	4.997e-06	0.1903	4.65e-60	0.2507	1.085e-16
17	rs62063201:44207360:C:T	44207360	T	ADD	13245	0.1897	0.08145	0.1617	0.2226	-20.41	1.395e-92	0.1607	3.877e-15	0.06313	4.997e-06	0.1877	4.135e-60	0.2458	8.088e-17
17	rs17573266:44072881:C:G	44072881	G	ADD	13257	0.1906	0.08123	0.1625	0.2235	-20.41	1.408e-92	0.1593	2.846e-15	0.06349	5.254e-06	0.1876	3.536e-60	0.2507	1.085e-16
17	rs62060842:44153607:T:A	44153607	A	ADD	13245	0.1898	0.08143	0.1618	0.2226	-20.41	1.414e-92	0.1595	2.959e-15	0.06313	4.997e-06	0.1864	3.666e-60	0.2513	1.197e-16
17	17:43954416:A:AC	43954416	AC	ADD	13246	0.1928	0.08067	0.1646	0.2258	-20.41	1.417e-92	0.1577	2.182e-15	0.06329	5.098e-06	0.192	6.675e-60	0.2498	9.165e-17
17	rs62063275:44036287:A:G	44036287	G	ADD	13246	0.1906	0.08123	0.1625	0.2234	-20.41	1.417e-92	0.1589	2.664e-15	0.06327	5.091e-06	0.1879	4.439e-60	0.2504	1.026e-16
17	rs62063277:44036462:T:A	44036462	A	ADD	13246	0.1906	0.08123	0.1625	0.2234	-20.41	1.417e-92	0.1589	2.664e-15	0.06327	5.091e-06	0.1879	4.439e-60	0.2504	1.026e-16
17	17:44234265:C:CAAA	44234265	CAAA	ADD	13232	0.1905	0.08125	0.1624	0.2234	-20.41	1.42e-92	0.1567	1.679e-15	0.06373	5.396e-06	0.188	5.197e-60	0.2498	9.21e-17
17	rs113894932:44080408:G:C	44080408	C	ADD	13254	0.1906	0.08123	0.1625	0.2234	-20.41	1.422e-92	0.1592	2.833e-15	0.06336	5.148e-06	0.1877	3.719e-60	0.251	1.204e-16
17	rs4640231:43912786:G:C	43912786	C	ADD	13238	0.1921	0.08083	0.164	0.2251	-20.41	1.432e-92	0.167	3.932e-15	0.06302	4.937e-06	0.1883	2.589e-60	0.2515	1.244e-16
17	rs62064660:44078832:G:A	44078832	A	ADD	13245	0.1906	0.08123	0.1625	0.2235	-20.41	1.436e-92	0.1589	2.664e-15	0.06336	5.148e-06	0.1877	3.939e-60	0.2512	1.178e-16
17	17:43950444:CA:C	43950444	C	ADD	13255	0.1921	0.08085	0.1639	0.2251	-20.41	1.447e-92	0.1585	2.441e-15	0.06313	4.997e-06	0.1904	5.173e-60	0.2503	1.012e-16
17	rs10491140:43950976:G:T	43950976	T	ADD	13255	0.1921	0.08085	0.1639	0.2251	-20.41	1.447e-92	0.1585	2.441e-15	0.06313	4.997e-06	0.1904	5.173e-60	0.2503	1.012e-16
17	rs111644193:43949008:C:T	43949008	T	ADD	13255	0.1921	0.08085	0.1639	0.2251	-20.41	1.447e-92	0.1585	2.441e-15	0.06313	4.997e-06	0.1904	5.173e-60	0.2503	1.012e-16
17	rs2106784:43949892:C:T	43949892	T	ADD	13255	0.1921	0.08085	0.1639	0.2251	-20.41	1.447e-92	0.1585	2.441e-15	0.06313	4.997e-06	0.1904	5.173e-60	0.2503	1.012e-16
17	rs2158072:43950195:T:C	43950195	C	ADD	13255	0.1921	0.08085	0.1639	0.2251	-20.41	1.447e-92	0.1585	2.441e-15	0.06313	4.997e-06	0.1904	5.173e-60	0.2503	1.012e-16
17	rs34416056:43951220:T:G	43951220	G	ADD	13255	0.1921	0.08085	0.1639	0.2251	-20.41	1.447e-92	0.1585	2.441e-15	0.06313	4.997e-06	0.1904	5.173e-60	0.2503	1.012e-16
17	rs55673340:43948733:C:T	43948733	T	ADD	13255	0.1921	0.08085	0.1639	0.2251	-20.41	1.447e-92	0.1585	2.441e-15	0.06313	4.997e-06	0.1904	5.173e-60	0.2503	1.012e-16
17	rs62055486:43949092:T:G	43949092	G	ADD	13255	0.1921	0.08085	0.1639	0.2251	-20.41	1.447e-92	0.1585	2.441e-15	0.06313	4.997e-06	0.1904	5.173e-60	0.2503	1.012e-16
17	rs62055488:43950394:C:T	43950394	T	ADD	13255	0.1921	0.08085	0.1639	0.2251	-20.41	1.447e-92	0.1585	2.441e-15	0.06313	4.997e-06	0.1904	5.173e-60	0.2503	1.012e-16
17	rs62055490:43950533:A:G	43950533	G	ADD	13255	0.1921	0.08085	0.1639	0.2251	-20.41	1.447e-92	0.1585	2.441e-15	0.06313	4.997e-06	0.1904	5.173e-60	0.2503	1.012e-16
17	rs62055491:43951120:T:C	43951120	C	ADD	13255	0.1921	0.08085	0.1639	0.2251	-20.41	1.447e-92	0.1585	2.441e-15	0.06313	4.997e-06	0.1904	5.173e-60	0.2503	1.012e-16
17	rs62055492:43951345:C:A	43951345	A	ADD	13255	0.1921	0.08085	0.1639	0.2251	-20.41	1.447e-92	0.1585	2.441e-15	0.06313	4.997e-06	0.1904	5.173e-60	0.2503	1.012e-16
17	rs62054843:43937184:T:C	43937184	C	ADD	13254	0.1921	0.08085	0.1639	0.2251	-20.41	1.46e-92	0.1582	2.315e-15	0.06313	4.997e-06	0.1905	5.512e-60	0.2503	1.012e-16
17	rs111970616:44169581:T:C	44169581	C	ADD	13245	0.1897	0.08146	0.1617	0.2225	-20.41	1.463e-92	0.1593	2.972e-15	0.06343	5.181e-06	0.1878	4.265e-60	0.2461	8.976e-17
17	rs17660337:44169605:T:C	44169605	C	ADD	13245	0.1897	0.08146	0.1617	0.2225	-20.41	1.463e-92	0.1593	2.972e-15	0.06343	5.181e-06	0.1878	4.265e-60	0.2461	8.976e-17
17	rs10445335:43934896:T:A	43934896	A	ADD	13255	0.1921	0.08083	0.164	0.2251	-20.41	1.466e-92	0.1582	2.315e-15	0.06313	4.997e-06	0.1903	4.862e-60	0.2507	1.085e-16
17	rs10445336:43934948:A:G	43934948	G	ADD	13255	0.1921	0.08083	0.164	0.2251	-20.41	1.466e-92	0.1582	2.315e-15	0.06313	4.997e-06	0.1903	4.862e-60	0.2507	1.085e-16
17	rs10445370:43935118:G:A	43935118	A	ADD	13255	0.1921	0.08083	0.164	0.2251	-20.41	1.466e-92	0.1582	2.315e-15	0.06313	4.997e-06	0.1903	4.862e-60	0.2507	1.085e-16
17	rs55886302:43936011:A:G	43936011	G	ADD	13255	0.1921	0.08083	0.164	0.2251	-20.41	1.466e-92	0.1582	2.315e-15	0.06313	4.997e-06	0.1903	4.862e-60	0.2507	1.085e-16
17	rs55996632:43935888:C:T	43935888	T	ADD	13255	0.1921	0.08083	0.164	0.2251	-20.41	1.466e-92	0.1582	2.315e-15	0.06313	4.997e-06	0.1903	4.862e-60	0.2507	1.085e-16
17	rs62063850:44073739:G:A	44073739	A	ADD	13201	0.1913	0.08106	0.1632	0.2242	-20.41	1.489e-92	0.1597	3.219e-15	0.06326	5.099e-06	0.1884	2.902e-60	0.2515	1.314e-16
17	rs16940676:43911036:G:A	43911036	A	ADD	13258	0.1913	0.08104	0.1632	0.2243	-20.41	1.492e-92	0.159	2.645e-15	0.06302	4.937e-06	0.1888	4.154e-60	0.2515	1.244e-16
17	17:44215045:T:C	44215045	C	ADD	13241	0.1906	0.08123	0.1626	0.2235	-20.41	1.497e-92	0.1589	2.588e-15	0.06324	5.071e-06	0.1894	5.741e-60	0.2459	8.176e-17
17	rs2732630:44289150:A:C	44289150	C	ADD	13111	0.1971	0.07959	0.1686	0.2304	-20.4	1.515e-92	0.1745	2.219e-15	0.06651	4.777e-06	0.1949	7.042e-60	0.2489	8.413e-17
17	17:43951599:CAGAT:C	43951599	C	ADD	13254	0.1921	0.08085	0.164	0.2251	-20.4	1.521e-92	0.1585	2.441e-15	0.06329	5.098e-06	0.1904	5.173e-60	0.2503	1.012e-16
17	rs2055794:43951717:G:A	43951717	A	ADD	13254	0.1921	0.08085	0.164	0.2251	-20.4	1.521e-92	0.1585	2.441e-15	0.06329	5.098e-06	0.1904	5.173e-60	0.2503	1.012e-16
17	17:44221602:G:C	44221602	C	ADD	13215	0.1906	0.08124	0.1625	0.2235	-20.4	1.531e-92	0.1587	2.593e-15	0.06324	5.071e-06	0.1878	4.238e-60	0.2507	1.097e-16
17	17:44232959:G:A	44232959	A	ADD	13240	0.1914	0.08104	0.1633	0.2243	-20.4	1.539e-92	0.1572	1.9e-15	0.08464	3.073e-06	0.1876	3.746e-60	0.2498	9.21e-17
17	17:44107513:GT:G	44107513	G	ADD	13203	0.188	0.08191	0.1601	0.2208	-20.4	1.556e-92	0.1629	6.092e-15	0.06331	5.129e-06	0.1859	2.888e-60	0.2414	7.633e-17
17	rs1078268:44075901:A:G	44075901	G	ADD	13258	0.1907	0.08122	0.1626	0.2236	-20.4	1.556e-92	0.1589	2.664e-15	0.06336	5.148e-06	0.1879	4.291e-60	0.2507	1.085e-16
17	rs145503157:43859929:C:CACG	43859929	CACG	ADD	13254	0.1906	0.08123	0.1626	0.2235	-20.4	1.56e-92	0.1589	2.65e-15	0.06295	4.906e-06	0.1898	7.403e-60	0.2452	7.128e-17
17	rs62057070:43859640:A:G	43859640	G	ADD	13254	0.1906	0.08123	0.1626	0.2235	-20.4	1.56e-92	0.1589	2.65e-15	0.06295	4.906e-06	0.1898	7.403e-60	0.2452	7.128e-17
17	rs62057071:43859691:C:G	43859691	G	ADD	13254	0.1906	0.08123	0.1626	0.2235	-20.4	1.56e-92	0.1589	2.65e-15	0.06295	4.906e-06	0.1898	7.403e-60	0.2452	7.128e-17
17	rs11079733:44269964:T:A	44269964	A	ADD	13204	0.193	0.08063	0.1648	0.226	-20.4	1.562e-92	0.1563	1.573e-15	0.06321	5.019e-06	0.1924	8.335e-60	0.2488	7.775e-17
17	rs2696633:44270059:A:T	44270059	T	ADD	13204	0.193	0.08063	0.1648	0.226	-20.4	1.562e-92	0.1563	1.573e-15	0.06321	5.019e-06	0.1924	8.335e-60	0.2488	7.775e-17
17	17:43855503:C:T	43855503	T	ADD	13257	0.1907	0.08123	0.1626	0.2236	-20.4	1.574e-92	0.1585	2.409e-15	0.06311	4.994e-06	0.1898	7.615e-60	0.2452	7.128e-17
17	rs368284065:43855501:AC:A	43855501	A	ADD	13257	0.1907	0.08123	0.1626	0.2236	-20.4	1.574e-92	0.1585	2.409e-15	0.06311	4.994e-06	0.1898	7.615e-60	0.2452	7.128e-17
17	rs62057061:43856639:C:G	43856639	G	ADD	13257	0.1907	0.08123	0.1626	0.2236	-20.4	1.574e-92	0.1585	2.409e-15	0.06311	4.994e-06	0.1898	7.615e-60	0.2452	7.128e-17
17	rs62057062:43856710:G:A	43856710	A	ADD	13257	0.1907	0.08123	0.1626	0.2236	-20.4	1.574e-92	0.1585	2.409e-15	0.06311	4.994e-06	0.1898	7.615e-60	0.2452	7.128e-17
17	rs62057063:43856730:C:T	43856730	T	ADD	13257	0.1907	0.08123	0.1626	0.2236	-20.4	1.574e-92	0.1585	2.409e-15	0.06311	4.994e-06	0.1898	7.615e-60	0.2452	7.128e-17
17	rs62057064:43857033:C:T	43857033	T	ADD	13257	0.1907	0.08123	0.1626	0.2236	-20.4	1.574e-92	0.1585	2.409e-15	0.06311	4.994e-06	0.1898	7.615e-60	0.2452	7.128e-17
17	rs76830096:43857129:A:C	43857129	C	ADD	13257	0.1907	0.08123	0.1626	0.2236	-20.4	1.574e-92	0.1585	2.409e-15	0.06311	4.994e-06	0.1898	7.615e-60	0.2452	7.128e-17
17	17:44222335:G:A	44222335	A	ADD	13213	0.1914	0.08105	0.1632	0.2243	-20.4	1.578e-92	0.157	1.896e-15	0.06324	5.071e-06	0.1896	6.946e-60	0.2497	9.03e-17
17	rs67503183:44185427:A:AT	44185427	AT	ADD	13234	0.1889	0.08167	0.161	0.2217	-20.4	1.58e-92	0.1519	2.345e-15	0.06313	4.997e-06	0.1884	7.667e-60	0.2454	7.474e-17
17	rs112364920:44161360:A:T	44161360	T	ADD	13239	0.1898	0.08145	0.1618	0.2227	-20.4	1.583e-92	0.1589	2.664e-15	0.06344	5.2e-06	0.1881	5.58e-60	0.2454	7.474e-17
17	17:44156180:A:G	44156180	G	ADD	13229	0.1875	0.08204	0.1597	0.2202	-20.4	1.589e-92	0.1526	2.592e-15	0.06353	5.262e-06	0.1847	5.907e-60	0.2524	1.49e-16
17	17:44156181:T:A	44156181	A	ADD	13229	0.1875	0.08204	0.1597	0.2202	-20.4	1.589e-92	0.1526	2.592e-15	0.06353	5.262e-06	0.1847	5.907e-60	0.2524	1.49e-16
17	rs1076222:44109769:C:G	44109769	G	ADD	13248	0.1907	0.08123	0.1626	0.2236	-20.4	1.591e-92	0.1594	2.913e-15	0.06323	5.064e-06	0.1879	4.438e-60	0.2507	1.085e-16
17	rs62057065:43858187:G:T	43858187	T	ADD	13255	0.1907	0.08123	0.1626	0.2236	-20.4	1.603e-92	0.1589	2.65e-15	0.06295	4.906e-06	0.1898	7.615e-60	0.2452	7.128e-17
17	rs62057067:43858326:C:T	43858326	T	ADD	13255	0.1907	0.08123	0.1626	0.2236	-20.4	1.603e-92	0.1589	2.65e-15	0.06295	4.906e-06	0.1898	7.615e-60	0.2452	7.128e-17
17	rs62057068:43858629:A:G	43858629	G	ADD	13255	0.1907	0.08123	0.1626	0.2236	-20.4	1.603e-92	0.1589	2.65e-15	0.06295	4.906e-06	0.1898	7.615e-60	0.2452	7.128e-17
17	rs62057069:43859065:T:C	43859065	C	ADD	13255	0.1907	0.08123	0.1626	0.2236	-20.4	1.603e-92	0.1589	2.65e-15	0.06295	4.906e-06	0.1898	7.615e-60	0.2452	7.128e-17
17	17:44258914:A:G	44258914	G	ADD	13172	0.1913	0.08107	0.1632	0.2242	-20.4	1.604e-92	0.1551	1.175e-15	0.06384	5.493e-06	0.1896	7.968e-60	0.2494	8.609e-17
17	rs112916880:44036129:C:T	44036129	T	ADD	13245	0.1907	0.08122	0.1626	0.2236	-20.4	1.612e-92	0.1595	2.982e-15	0.06327	5.091e-06	0.1879	4.439e-60	0.2504	1.026e-16
17	17:43953240:CTATATA:C	43953240	C	ADD	13256	0.1922	0.08085	0.164	0.2252	-20.4	1.617e-92	0.1589	2.664e-15	0.06329	5.098e-06	0.1904	5.173e-60	0.2503	1.012e-16
17	17:43954982:TTCTCTTCCTCA:T	43954982	T	ADD	13256	0.1922	0.08085	0.164	0.2252	-20.4	1.617e-92	0.1589	2.664e-15	0.06329	5.098e-06	0.1904	5.173e-60	0.2503	1.012e-16
17	rs111321973:43953170:C:T	43953170	T	ADD	13256	0.1922	0.08085	0.164	0.2252	-20.4	1.617e-92	0.1589	2.664e-15	0.06329	5.098e-06	0.1904	5.173e-60	0.2503	1.012e-16
17	rs113414067:43955093:T:C	43955093	C	ADD	13256	0.1922	0.08085	0.164	0.2252	-20.4	1.617e-92	0.1589	2.664e-15	0.06329	5.098e-06	0.1904	5.173e-60	0.2503	1.012e-16
17	rs2055795:43951995:C:T	43951995	T	ADD	13256	0.1922	0.08085	0.164	0.2252	-20.4	1.617e-92	0.1589	2.664e-15	0.06329	5.098e-06	0.1904	5.173e-60	0.2503	1.012e-16
17	rs2055796:43952191:A:T	43952191	T	ADD	13256	0.1922	0.08085	0.164	0.2252	-20.4	1.617e-92	0.1589	2.664e-15	0.06329	5.098e-06	0.1904	5.173e-60	0.2503	1.012e-16
17	rs2188888:43953695:T:C	43953695	C	ADD	13256	0.1922	0.08085	0.164	0.2252	-20.4	1.617e-92	0.1589	2.664e-15	0.06329	5.098e-06	0.1904	5.173e-60	0.2503	1.012e-16
17	rs2214258:43953719:G:C	43953719	C	ADD	13256	0.1922	0.08085	0.164	0.2252	-20.4	1.617e-92	0.1589	2.664e-15	0.06329	5.098e-06	0.1904	5.173e-60	0.2503	1.012e-16
17	rs3919455:43953707:C:T	43953707	T	ADD	13256	0.1922	0.08085	0.164	0.2252	-20.4	1.617e-92	0.1589	2.664e-15	0.06329	5.098e-06	0.1904	5.173e-60	0.2503	1.012e-16
17	rs4441322:43955030:A:G	43955030	G	ADD	13256	0.1922	0.08085	0.164	0.2252	-20.4	1.617e-92	0.1589	2.664e-15	0.06329	5.098e-06	0.1904	5.173e-60	0.2503	1.012e-16
17	rs55905252:43955365:C:A	43955365	A	ADD	13256	0.1922	0.08085	0.164	0.2252	-20.4	1.617e-92	0.1589	2.664e-15	0.06329	5.098e-06	0.1904	5.173e-60	0.2503	1.012e-16
17	rs55947022:44147574:G:A	44147574	A	ADD	13245	0.1915	0.08103	0.1633	0.2244	-20.4	1.617e-92	0.1589	2.603e-15	0.08443	2.972e-06	0.1891	4.501e-60	0.2497	9.441e-17
17	rs62055496:43953307:C:T	43953307	T	ADD	13256	0.1922	0.08085	0.164	0.2252	-20.4	1.617e-92	0.1589	2.664e-15	0.06329	5.098e-06	0.1904	5.173e-60	0.2503	1.012e-16
17	rs62055497:43953529:A:G	43953529	G	ADD	13256	0.1922	0.08085	0.164	0.2252	-20.4	1.617e-92	0.1589	2.664e-15	0.06329	5.098e-06	0.1904	5.173e-60	0.2503	1.012e-16
17	rs62055498:43953814:G:A	43953814	A	ADD	13256	0.1922	0.08085	0.164	0.2252	-20.4	1.617e-92	0.1589	2.664e-15	0.06329	5.098e-06	0.1904	5.173e-60	0.2503	1.012e-16
17	rs62055499:43953991:C:G	43953991	G	ADD	13256	0.1922	0.08085	0.164	0.2252	-20.4	1.617e-92	0.1589	2.664e-15	0.06329	5.098e-06	0.1904	5.173e-60	0.2503	1.012e-16
17	rs62055500:43954134:G:A	43954134	A	ADD	13256	0.1922	0.08085	0.164	0.2252	-20.4	1.617e-92	0.1589	2.664e-15	0.06329	5.098e-06	0.1904	5.173e-60	0.2503	1.012e-16
17	rs62055501:43954227:G:A	43954227	A	ADD	13256	0.1922	0.08085	0.164	0.2252	-20.4	1.617e-92	0.1589	2.664e-15	0.06329	5.098e-06	0.1904	5.173e-60	0.2503	1.012e-16
17	rs62055502:43954284:G:A	43954284	A	ADD	13256	0.1922	0.08085	0.164	0.2252	-20.4	1.617e-92	0.1589	2.664e-15	0.06329	5.098e-06	0.1904	5.173e-60	0.2503	1.012e-16
17	rs80348388:43952634:A:T	43952634	T	ADD	13256	0.1922	0.08085	0.164	0.2252	-20.4	1.617e-92	0.1589	2.664e-15	0.06329	5.098e-06	0.1904	5.173e-60	0.2503	1.012e-16
17	rs916793:43954686:G:A	43954686	A	ADD	13256	0.1922	0.08085	0.164	0.2252	-20.4	1.617e-92	0.1589	2.664e-15	0.06329	5.098e-06	0.1904	5.173e-60	0.2503	1.012e-16
17	rs140412994:44203855:C:CTCAA	44203855	CTCAA	ADD	13240	0.1898	0.08145	0.1618	0.2227	-20.4	1.649e-92	0.1591	2.719e-15	0.06344	5.2e-06	0.1881	5.735e-60	0.2454	7.492e-17
17	rs62055489:43950441:C:A	43950441	A	ADD	13253	0.1922	0.08085	0.164	0.2252	-20.4	1.657e-92	0.1585	2.441e-15	0.06313	4.997e-06	0.1905	5.941e-60	0.2503	1.012e-16
17	rs62062285:44095661:T:G	44095661	G	ADD	13251	0.1906	0.08125	0.1625	0.2235	-20.4	1.658e-92	0.1589	2.664e-15	0.06341	5.186e-06	0.1878	4.526e-60	0.2507	1.085e-16
17	rs56040418:43958079:C:T	43958079	T	ADD	13245	0.1929	0.08067	0.1647	0.2259	-20.4	1.672e-92	0.1577	2.182e-15	0.06396	5.77e-06	0.192	6.675e-60	0.2498	9.165e-17
17	rs62063294:44044157:G:A	44044157	A	ADD	13217	0.1932	0.0806	0.1649	0.2262	-20.4	1.673e-92	0.1656	2.993e-15	0.06291	4.857e-06	0.1905	4.926e-60	0.2501	9.309e-17
17	rs9897399:43804317:A:G	43804317	A	ADD	13246	0.1907	0.08122	0.1627	0.2236	-20.4	1.675e-92	0.1588	2.601e-15	0.06433	5.888e-06	0.1894	5.172e-60	0.2462	8.782e-17
17	17:44062689:A:C	44062689	C	ADD	13216	0.194	0.0804	0.1657	0.2271	-20.4	1.681e-92	0.1665	3.633e-15	0.06225	4.445e-06	0.1882	2.048e-60	0.2619	2.627e-16
17	rs78917495:43858482:C:T	43858482	T	ADD	13254	0.1907	0.08123	0.1626	0.2236	-20.4	1.692e-92	0.1589	2.65e-15	0.06295	4.906e-06	0.1899	7.995e-60	0.2452	7.128e-17
17	rs12149995:44092801:G:A	44092801	A	ADD	13253	0.1915	0.08102	0.1634	0.2245	-20.4	1.693e-92	0.1595	3.056e-15	0.06313	4.997e-06	0.1892	4.646e-60	0.2505	1.037e-16
17	17:44213934:G:A	44213934	A	ADD	13218	0.1906	0.08124	0.1626	0.2236	-20.4	1.695e-92	0.1583	2.285e-15	0.06346	5.191e-06	0.1896	6.834e-60	0.2467	9.817e-17
17	rs55943044:43872228:G:A	43872228	A	ADD	13253	0.1907	0.08122	0.1627	0.2237	-20.4	1.709e-92	0.1587	2.48e-15	0.06295	4.906e-06	0.1899	8.295e-60	0.2452	7.128e-17
17	rs56319902:43871982:C:T	43871982	T	ADD	13253	0.1907	0.08122	0.1627	0.2237	-20.4	1.709e-92	0.1587	2.48e-15	0.06295	4.906e-06	0.1899	8.295e-60	0.2452	7.128e-17
17	rs41384744:44137070:A:G	44137070	G	ADD	13233	0.1907	0.08124	0.1626	0.2236	-20.4	1.729e-92	0.1593	2.909e-15	0.06316	5.017e-06	0.188	4.967e-60	0.2505	1.036e-16
17	rs113242154:44053307:T:TAG	44053307	TAG	ADD	13245	0.1907	0.08123	0.1626	0.2236	-20.4	1.742e-92	0.1589	2.663e-15	0.06338	5.161e-06	0.1876	3.66e-60	0.2517	1.333e-16
17	rs372301122:43684267:AT:ATT	43684267	ATT	ADD	13205	0.1923	0.08082	0.1642	0.2254	-20.4	1.75e-92	0.1649	2.61e-15	0.06415	5.758e-06	0.1941	1.078e-59	0.2338	3.414e-17
17	rs7502718:43793651:G:A	43793651	A	ADD	13243	0.1906	0.08126	0.1625	0.2235	-20.4	1.756e-92	0.1666	3.681e-15	0.06415	5.758e-06	0.1873	3.939e-60	0.2452	7.128e-17
17	rs113120855:44203520:C:T	44203520	T	ADD	13205	0.1963	0.07981	0.1679	0.2296	-20.4	1.762e-92	0.1577	2.07e-15	0.06233	4.511e-06	0.1964	9.532e-60	0.2516	7.104e-17
17	rs56273589:44203131:C:G	44203131	G	ADD	13205	0.1963	0.07981	0.1679	0.2296	-20.4	1.762e-92	0.1577	2.07e-15	0.06233	4.511e-06	0.1964	9.532e-60	0.2516	7.104e-17
17	rs62063171:44203311:C:T	44203311	T	ADD	13205	0.1963	0.07981	0.1679	0.2296	-20.4	1.762e-92	0.1577	2.07e-15	0.06233	4.511e-06	0.1964	9.532e-60	0.2516	7.104e-17
17	rs62063172:44203366:T:C	44203366	C	ADD	13205	0.1963	0.07981	0.1679	0.2296	-20.4	1.762e-92	0.1577	2.07e-15	0.06233	4.511e-06	0.1964	9.532e-60	0.2516	7.104e-17
17	rs76380490:44203413:C:T	44203413	T	ADD	13205	0.1963	0.07981	0.1679	0.2296	-20.4	1.762e-92	0.1577	2.07e-15	0.06233	4.511e-06	0.1964	9.532e-60	0.2516	7.104e-17
17	rs62057073:43861117:C:T	43861117	T	ADD	13252	0.1908	0.08123	0.1627	0.2237	-20.4	1.778e-92	0.1589	2.65e-15	0.06295	4.906e-06	0.1899	8.295e-60	0.2452	7.128e-17
17	17:44216226:A:G	44216226	G	ADD	13237	0.1908	0.08122	0.1627	0.2237	-20.4	1.779e-92	0.1596	2.998e-15	0.06324	5.071e-06	0.188	4.826e-60	0.2507	1.088e-16
17	17:44217293:G:A	44217293	A	ADD	13208	0.1907	0.08125	0.1626	0.2236	-20.4	1.812e-92	0.1675	4.543e-15	0.06286	4.791e-06	0.1863	3.849e-60	0.2496	8.98e-17
17	rs17690987:43931626:T:C	43931626	C	ADD	13240	0.1915	0.08104	0.1634	0.2245	-20.4	1.841e-92	0.1594	2.948e-15	0.06302	4.901e-06	0.1891	5.292e-60	0.2512	1.179e-16
17	rs112950348:44033188:G:A	44033188	A	ADD	13239	0.1908	0.08122	0.1627	0.2238	-20.39	1.863e-92	0.16	3.251e-15	0.06327	5.091e-06	0.1879	4.592e-60	0.2499	9.308e-17
17	rs113277432:44033169:T:C	44033169	C	ADD	13239	0.1908	0.08122	0.1627	0.2238	-20.39	1.863e-92	0.16	3.251e-15	0.06327	5.091e-06	0.1879	4.592e-60	0.2499	9.308e-17
17	rs17571718:44032768:T:C	44032768	C	ADD	13239	0.1908	0.08122	0.1627	0.2238	-20.39	1.863e-92	0.16	3.251e-15	0.06327	5.091e-06	0.1879	4.592e-60	0.2499	9.308e-17
17	rs17571739:44032915:T:C	44032915	C	ADD	13239	0.1908	0.08122	0.1627	0.2238	-20.39	1.863e-92	0.16	3.251e-15	0.06327	5.091e-06	0.1879	4.592e-60	0.2499	9.308e-17
17	rs62062813:44032956:G:A	44032956	A	ADD	13239	0.1908	0.08122	0.1627	0.2238	-20.39	1.863e-92	0.16	3.251e-15	0.06327	5.091e-06	0.1879	4.592e-60	0.2499	9.308e-17
17	rs62063262:44033002:T:C	44033002	C	ADD	13239	0.1908	0.08122	0.1627	0.2238	-20.39	1.863e-92	0.16	3.251e-15	0.06327	5.091e-06	0.1879	4.592e-60	0.2499	9.308e-17
17	rs62063263:44033394:G:C	44033394	C	ADD	13239	0.1908	0.08122	0.1627	0.2238	-20.39	1.863e-92	0.16	3.251e-15	0.06327	5.091e-06	0.1879	4.592e-60	0.2499	9.308e-17
17	rs62063264:44033401:C:T	44033401	T	ADD	13239	0.1908	0.08122	0.1627	0.2238	-20.39	1.863e-92	0.16	3.251e-15	0.06327	5.091e-06	0.1879	4.592e-60	0.2499	9.308e-17
17	rs62063265:44033468:G:A	44033468	A	ADD	13239	0.1908	0.08122	0.1627	0.2238	-20.39	1.863e-92	0.16	3.251e-15	0.06327	5.091e-06	0.1879	4.592e-60	0.2499	9.308e-17
17	rs62063266:44033488:C:T	44033488	T	ADD	13239	0.1908	0.08122	0.1627	0.2238	-20.39	1.863e-92	0.16	3.251e-15	0.06327	5.091e-06	0.1879	4.592e-60	0.2499	9.308e-17
17	rs78555354:44032879:A:G	44032879	G	ADD	13239	0.1908	0.08122	0.1627	0.2238	-20.39	1.863e-92	0.16	3.251e-15	0.06327	5.091e-06	0.1879	4.592e-60	0.2499	9.308e-17
17	rs111370985:43852742:T:C	43852742	C	ADD	13256	0.1908	0.08123	0.1627	0.2237	-20.39	1.866e-92	0.1591	2.816e-15	0.0633	5.092e-06	0.1898	7.417e-60	0.2452	7.128e-17
17	rs113871181:43852733:G:A	43852733	A	ADD	13256	0.1908	0.08123	0.1627	0.2237	-20.39	1.866e-92	0.1591	2.816e-15	0.0633	5.092e-06	0.1898	7.417e-60	0.2452	7.128e-17
17	rs62054835:43934672:A:C	43934672	C	ADD	13246	0.1915	0.08104	0.1634	0.2245	-20.39	1.877e-92	0.1591	2.797e-15	0.06313	4.997e-06	0.1892	5.577e-60	0.2507	1.085e-16
17	rs62057103:43887480:T:C	43887480	C	ADD	13255	0.1908	0.08122	0.1627	0.2237	-20.39	1.878e-92	0.1587	2.48e-15	0.06311	4.994e-06	0.1898	7.505e-60	0.2461	8.561e-17
17	rs62063849:44073062:T:G	44073062	G	ADD	13260	0.1916	0.08103	0.1634	0.2245	-20.39	1.879e-92	0.1589	2.664e-15	0.06349	5.254e-06	0.1892	4.935e-60	0.2507	1.085e-16
17	rs56323304:43932129:C:T	43932129	T	ADD	13232	0.194	0.08042	0.1657	0.2271	-20.39	1.888e-92	0.1728	4.729e-15	0.06309	4.954e-06	0.1902	5.899e-60	0.2541	1.211e-16
17	rs113520245:44033132:C:T	44033132	T	ADD	13234	0.1908	0.08122	0.1628	0.2238	-20.39	1.889e-92	0.16	3.251e-15	0.06327	5.091e-06	0.1879	4.49e-60	0.2504	1.012e-16
17	rs77804065:43810896:C:T	43810896	T	ADD	13163	0.2017	0.07851	0.1729	0.2352	-20.39	1.906e-92	0.1887	9.459e-15	0.06402	5.171e-06	0.1965	1.94e-60	0.2567	8.824e-17
17	17:43958207:C:CAAAAAAAT	43958207	CAAAAAAAT	ADD	13255	0.1923	0.08085	0.1641	0.2253	-20.39	1.907e-92	0.1589	2.664e-15	0.06396	5.77e-06	0.1904	5.173e-60	0.2503	1.012e-16
17	17:44274560:T:C	44274560	C	ADD	13095	0.1888	0.08175	0.1608	0.2216	-20.39	1.907e-92	0.1573	1.871e-15	0.06385	5.472e-06	0.1856	7.811e-60	0.2486	7.859e-17
17	rs55653657:43956778:A:G	43956778	G	ADD	13255	0.1923	0.08085	0.1641	0.2253	-20.39	1.907e-92	0.1589	2.664e-15	0.06396	5.77e-06	0.1904	5.173e-60	0.2503	1.012e-16
17	rs55711631:43958431:T:C	43958431	C	ADD	13255	0.1923	0.08085	0.1641	0.2253	-20.39	1.907e-92	0.1589	2.664e-15	0.06396	5.77e-06	0.1904	5.173e-60	0.2503	1.012e-16
17	rs55721252:43958099:T:C	43958099	C	ADD	13255	0.1923	0.08085	0.1641	0.2253	-20.39	1.907e-92	0.1589	2.664e-15	0.06396	5.77e-06	0.1904	5.173e-60	0.2503	1.012e-16
17	rs55768605:43956734:C:A	43956734	A	ADD	13255	0.1923	0.08085	0.1641	0.2253	-20.39	1.907e-92	0.1589	2.664e-15	0.06396	5.77e-06	0.1904	5.173e-60	0.2503	1.012e-16
17	rs55876817:43958139:A:C	43958139	C	ADD	13255	0.1923	0.08085	0.1641	0.2253	-20.39	1.907e-92	0.1589	2.664e-15	0.06396	5.77e-06	0.1904	5.173e-60	0.2503	1.012e-16
17	rs55894109:43957221:C:T	43957221	T	ADD	13255	0.1923	0.08085	0.1641	0.2253	-20.39	1.907e-92	0.1589	2.664e-15	0.06396	5.77e-06	0.1904	5.173e-60	0.2503	1.012e-16
17	rs56101773:43957269:T:C	43957269	C	ADD	13255	0.1923	0.08085	0.1641	0.2253	-20.39	1.907e-92	0.1589	2.664e-15	0.06396	5.77e-06	0.1904	5.173e-60	0.2503	1.012e-16
17	rs56249780:43957328:C:T	43957328	T	ADD	13255	0.1923	0.08085	0.1641	0.2253	-20.39	1.907e-92	0.1589	2.664e-15	0.06396	5.77e-06	0.1904	5.173e-60	0.2503	1.012e-16
17	rs56364632:43956642:T:C	43956642	C	ADD	13255	0.1923	0.08085	0.1641	0.2253	-20.39	1.907e-92	0.1589	2.664e-15	0.06396	5.77e-06	0.1904	5.173e-60	0.2503	1.012e-16
17	rs62055518:43956505:A:C	43956505	C	ADD	13255	0.1923	0.08085	0.1641	0.2253	-20.39	1.907e-92	0.1589	2.664e-15	0.06396	5.77e-06	0.1904	5.173e-60	0.2503	1.012e-16
17	rs2668670:44289628:A:C	44289628	C	ADD	13195	0.1915	0.08104	0.1634	0.2245	-20.39	1.908e-92	0.1581	2.33e-15	0.06334	5.065e-06	0.1873	3.018e-60	0.2583	2.77e-16
17	rs55726761:44099669:G:A	44099669	A	ADD	13249	0.1916	0.08103	0.1635	0.2246	-20.39	1.908e-92	0.1596	3.086e-15	0.06313	4.997e-06	0.1895	6.037e-60	0.2507	1.085e-16
17	rs184745911:43698899:A:G	43698899	G	ADD	13234	0.1898	0.08148	0.1618	0.2227	-20.39	1.912e-92	0.1578	2.225e-15	0.06439	5.929e-06	0.1936	2.12e-59	0.228	2.231e-17
17	rs17571781:44033802:T:C	44033802	C	ADD	13240	0.1908	0.08122	0.1628	0.2238	-20.39	1.918e-92	0.16	3.251e-15	0.06327	5.091e-06	0.1879	4.592e-60	0.2501	9.661e-17
17	rs17571809:44034859:A:G	44034859	G	ADD	13240	0.1908	0.08122	0.1628	0.2238	-20.39	1.918e-92	0.16	3.251e-15	0.06327	5.091e-06	0.1879	4.592e-60	0.2501	9.661e-17
17	rs55746658:44034575:T:C	44034575	C	ADD	13240	0.1908	0.08122	0.1628	0.2238	-20.39	1.918e-92	0.16	3.251e-15	0.06327	5.091e-06	0.1879	4.592e-60	0.2501	9.661e-17
17	rs56201245:44034340:C:T	44034340	T	ADD	13240	0.1908	0.08122	0.1628	0.2238	-20.39	1.918e-92	0.16	3.251e-15	0.06327	5.091e-06	0.1879	4.592e-60	0.2501	9.661e-17
17	rs56302057:44034486:A:G	44034486	G	ADD	13240	0.1908	0.08122	0.1628	0.2238	-20.39	1.918e-92	0.16	3.251e-15	0.06327	5.091e-06	0.1879	4.592e-60	0.2501	9.661e-17
17	rs56367860:44034673:T:G	44034673	G	ADD	13240	0.1908	0.08122	0.1628	0.2238	-20.39	1.918e-92	0.16	3.251e-15	0.06327	5.091e-06	0.1879	4.592e-60	0.2501	9.661e-17
17	rs62063269:44034833:G:A	44034833	A	ADD	13240	0.1908	0.08122	0.1628	0.2238	-20.39	1.918e-92	0.16	3.251e-15	0.06327	5.091e-06	0.1879	4.592e-60	0.2501	9.661e-17
17	rs62056835:43988623:G:A	43988623	A	ADD	13235	0.1932	0.08063	0.1649	0.2262	-20.39	1.919e-92	0.1597	3.132e-15	0.06387	5.703e-06	0.1917	5.301e-60	0.2506	1.028e-16
17	rs113518470:43850932:C:T	43850932	T	ADD	13257	0.1908	0.08123	0.1627	0.2237	-20.39	1.923e-92	0.1591	2.816e-15	0.0633	5.092e-06	0.1898	7.615e-60	0.2452	7.128e-17
17	rs55787105:43853109:G:A	43853109	A	ADD	13257	0.1908	0.08123	0.1627	0.2237	-20.39	1.923e-92	0.1591	2.816e-15	0.0633	5.092e-06	0.1898	7.615e-60	0.2452	7.128e-17
17	rs55849949:43853526:A:G	43853526	G	ADD	13257	0.1908	0.08123	0.1627	0.2237	-20.39	1.923e-92	0.1591	2.816e-15	0.0633	5.092e-06	0.1898	7.615e-60	0.2452	7.128e-17
17	rs55991914:43854267:C:T	43854267	T	ADD	13257	0.1908	0.08123	0.1627	0.2237	-20.39	1.923e-92	0.1591	2.816e-15	0.0633	5.092e-06	0.1898	7.615e-60	0.2452	7.128e-17
17	rs56043078:43853235:T:G	43853235	G	ADD	13257	0.1908	0.08123	0.1627	0.2237	-20.39	1.923e-92	0.1591	2.816e-15	0.0633	5.092e-06	0.1898	7.615e-60	0.2452	7.128e-17
17	rs62055938:43849656:C:A	43849656	A	ADD	13257	0.1908	0.08123	0.1627	0.2237	-20.39	1.923e-92	0.1591	2.816e-15	0.0633	5.092e-06	0.1898	7.615e-60	0.2452	7.128e-17
17	rs62055939:43849787:A:T	43849787	T	ADD	13257	0.1908	0.08123	0.1627	0.2237	-20.39	1.923e-92	0.1591	2.816e-15	0.0633	5.092e-06	0.1898	7.615e-60	0.2452	7.128e-17
17	rs62055940:43849896:A:G	43849896	G	ADD	13257	0.1908	0.08123	0.1627	0.2237	-20.39	1.923e-92	0.1591	2.816e-15	0.0633	5.092e-06	0.1898	7.615e-60	0.2452	7.128e-17
17	rs62055943:43851018:T:C	43851018	C	ADD	13257	0.1908	0.08123	0.1627	0.2237	-20.39	1.923e-92	0.1591	2.816e-15	0.0633	5.092e-06	0.1898	7.615e-60	0.2452	7.128e-17
17	rs62055945:43851851:G:A	43851851	A	ADD	13257	0.1908	0.08123	0.1627	0.2237	-20.39	1.923e-92	0.1591	2.816e-15	0.0633	5.092e-06	0.1898	7.615e-60	0.2452	7.128e-17
17	rs62055946:43851971:C:A	43851971	A	ADD	13257	0.1908	0.08123	0.1627	0.2237	-20.39	1.923e-92	0.1591	2.816e-15	0.0633	5.092e-06	0.1898	7.615e-60	0.2452	7.128e-17
17	rs62055947:43852605:C:T	43852605	T	ADD	13257	0.1908	0.08123	0.1627	0.2237	-20.39	1.923e-92	0.1591	2.816e-15	0.0633	5.092e-06	0.1898	7.615e-60	0.2452	7.128e-17
17	rs62055948:43852621:T:C	43852621	C	ADD	13257	0.1908	0.08123	0.1627	0.2237	-20.39	1.923e-92	0.1591	2.816e-15	0.0633	5.092e-06	0.1898	7.615e-60	0.2452	7.128e-17
17	rs62055950:43853133:T:C	43853133	C	ADD	13257	0.1908	0.08123	0.1627	0.2237	-20.39	1.923e-92	0.1591	2.816e-15	0.0633	5.092e-06	0.1898	7.615e-60	0.2452	7.128e-17
17	rs66499916:43850037:C:CTT	43850037	CTT	ADD	13257	0.1908	0.08123	0.1627	0.2237	-20.39	1.923e-92	0.1591	2.816e-15	0.0633	5.092e-06	0.1898	7.615e-60	0.2452	7.128e-17
17	rs75916678:43849366:T:C	43849366	C	ADD	13257	0.1908	0.08123	0.1627	0.2237	-20.39	1.923e-92	0.1591	2.816e-15	0.0633	5.092e-06	0.1898	7.615e-60	0.2452	7.128e-17
17	rs76885724:43850519:C:T	43850519	T	ADD	13257	0.1908	0.08123	0.1627	0.2237	-20.39	1.923e-92	0.1591	2.816e-15	0.0633	5.092e-06	0.1898	7.615e-60	0.2452	7.128e-17
17	rs17689918:43910088:G:A	43910088	A	ADD	13256	0.1916	0.08102	0.1635	0.2246	-20.39	1.927e-92	0.159	2.645e-15	0.06302	4.937e-06	0.1895	5.709e-60	0.2515	1.244e-16
17	rs76632685:43974477:A:T	43974477	T	ADD	13252	0.1923	0.08084	0.1641	0.2253	-20.39	1.927e-92	0.1589	2.664e-15	0.06396	5.77e-06	0.1903	4.745e-60	0.2505	1.048e-16
17	rs80346216:43974476:G:T	43974476	T	ADD	13252	0.1923	0.08084	0.1641	0.2253	-20.39	1.927e-92	0.1589	2.664e-15	0.06396	5.77e-06	0.1903	4.745e-60	0.2505	1.048e-16
17	rs80190331:44035233:A:T	44035233	T	ADD	13240	0.1909	0.08122	0.1628	0.2238	-20.39	1.93e-92	0.16	3.251e-15	0.06327	5.091e-06	0.1879	4.612e-60	0.2501	9.661e-17
17	rs142222997:44057770:G:GGAGGCAGGAGAATTGTTACT	44057770	GGAGGCAGGAGAATTGTTACT	ADD	13256	0.1908	0.08123	0.1627	0.2237	-20.39	1.932e-92	0.1589	2.664e-15	0.06377	5.448e-06	0.1878	4.172e-60	0.2516	1.28e-16
17	rs62057101:43885291:G:A	43885291	A	ADD	13253	0.1908	0.08122	0.1628	0.2238	-20.39	1.936e-92	0.1587	2.48e-15	0.06311	4.994e-06	0.1898	7.74e-60	0.2461	8.561e-17
17	rs66488378:43850935:CA:C	43850935	C	ADD	13242	0.1908	0.08123	0.1627	0.2237	-20.39	1.938e-92	0.159	2.736e-15	0.06314	5.003e-06	0.1899	8.636e-60	0.2449	6.674e-17
17	rs75676226:43947171:G:A	43947171	A	ADD	13248	0.1923	0.08085	0.1641	0.2253	-20.39	1.947e-92	0.1582	2.315e-15	0.06313	4.997e-06	0.1909	7.74e-60	0.2499	9.431e-17
17	rs17689824:43904397:C:T	43904397	T	ADD	13251	0.1916	0.08102	0.1635	0.2246	-20.39	1.949e-92	0.1576	1.956e-15	0.06302	4.937e-06	0.1897	7.19e-60	0.2508	1.106e-16
17	rs112588484:43934587:GT:G	43934587	G	ADD	13245	0.1915	0.08105	0.1634	0.2245	-20.39	1.951e-92	0.1591	2.797e-15	0.06313	4.997e-06	0.1892	5.761e-60	0.2507	1.085e-16
17	rs192252295:43702296:T:C	43702296	C	ADD	13238	0.1898	0.08148	0.1618	0.2227	-20.39	1.958e-92	0.1578	2.225e-15	0.06439	5.929e-06	0.1936	2.044e-59	0.2281	2.37e-17
17	rs56303031:43853922:G:A	43853922	A	ADD	13255	0.1908	0.08123	0.1627	0.2238	-20.39	1.96e-92	0.1591	2.816e-15	0.0633	5.092e-06	0.1898	7.745e-60	0.2452	7.128e-17
17	rs17770150:43964163:G:A	43964163	A	ADD	13253	0.1923	0.08084	0.1642	0.2254	-20.39	1.964e-92	0.1589	2.664e-15	0.06396	5.77e-06	0.1903	4.743e-60	0.2507	1.085e-16
17	rs62056811:43985247:C:T	43985247	T	ADD	13252	0.1923	0.08084	0.1641	0.2253	-20.39	1.965e-92	0.1584	2.397e-15	0.06392	5.728e-06	0.1904	5.3e-60	0.2506	1.048e-16
17	17:44101775:A:AT	44101775	AT	ADD	13202	0.1924	0.08082	0.1642	0.2254	-20.39	1.974e-92	0.1593	2.853e-15	0.06302	4.906e-06	0.1914	9.608e-60	0.2488	7.768e-17
17	rs112275277:43981958:C:T	43981958	T	ADD	13256	0.1924	0.08084	0.1642	0.2254	-20.39	1.987e-92	0.1589	2.664e-15	0.06396	5.77e-06	0.1903	4.768e-60	0.2507	1.085e-16
17	17:43933956:G:GTGTTTGTTTGTT	43933956	GTGTTTGTTTGTT	ADD	13245	0.1916	0.08104	0.1634	0.2245	-20.39	1.99e-92	0.1594	2.948e-15	0.06309	4.954e-06	0.1892	5.761e-60	0.2507	1.085e-16
17	rs111962225:43934016:G:C	43934016	C	ADD	13245	0.1916	0.08104	0.1634	0.2245	-20.39	1.99e-92	0.1594	2.948e-15	0.06309	4.954e-06	0.1892	5.761e-60	0.2507	1.085e-16
17	rs76563578:43933879:C:G	43933879	G	ADD	13245	0.1916	0.08104	0.1634	0.2245	-20.39	1.99e-92	0.1594	2.948e-15	0.06309	4.954e-06	0.1892	5.761e-60	0.2507	1.085e-16
17	rs62057147:43903298:G:A	43903298	A	ADD	13252	0.1917	0.08101	0.1635	0.2247	-20.39	2.009e-92	0.1587	2.48e-15	0.06279	4.783e-06	0.1897	6.898e-60	0.2515	1.244e-16
17	17:44007773:CAAAA:C	44007773	C	ADD	13253	0.1922	0.08089	0.164	0.2252	-20.39	2.011e-92	0.1584	2.525e-15	0.06405	5.824e-06	0.1911	8.771e-60	0.2486	7.501e-17
17	rs17577650:44205500:A:G	44205500	G	ADD	13215	0.1908	0.08123	0.1627	0.2238	-20.39	2.021e-92	0.1609	4.141e-15	0.06313	4.997e-06	0.1899	8.48e-60	0.2429	4.282e-17
17	17:44241664:T:C	44241664	C	ADD	13223	0.1924	0.08084	0.1642	0.2254	-20.39	2.023e-92	0.1558	1.39e-15	0.0634	5.183e-06	0.1896	6.958e-60	0.2552	1.384e-16
17	17:43897026:TGGAG:T	43897026	T	ADD	13254	0.1917	0.08101	0.1635	0.2247	-20.39	2.029e-92	0.1587	2.48e-15	0.06302	4.937e-06	0.1896	6.391e-60	0.2515	1.244e-16
17	rs12150390:43896228:T:C	43896228	C	ADD	13254	0.1917	0.08101	0.1635	0.2247	-20.39	2.029e-92	0.1587	2.48e-15	0.06302	4.937e-06	0.1896	6.391e-60	0.2515	1.244e-16
17	rs17689608:43896528:C:G	43896528	G	ADD	13254	0.1917	0.08101	0.1635	0.2247	-20.39	2.029e-92	0.1587	2.48e-15	0.06302	4.937e-06	0.1896	6.391e-60	0.2515	1.244e-16
17	rs2316763:43895530:C:T	43895530	T	ADD	13254	0.1917	0.08101	0.1635	0.2247	-20.39	2.029e-92	0.1587	2.48e-15	0.06302	4.937e-06	0.1896	6.391e-60	0.2515	1.244e-16
17	rs2316764:43895602:T:G	43895602	G	ADD	13254	0.1917	0.08101	0.1635	0.2247	-20.39	2.029e-92	0.1587	2.48e-15	0.06302	4.937e-06	0.1896	6.391e-60	0.2515	1.244e-16
17	rs4277389:43895653:A:G	43895653	G	ADD	13254	0.1917	0.08101	0.1635	0.2247	-20.39	2.029e-92	0.1587	2.48e-15	0.06302	4.937e-06	0.1896	6.391e-60	0.2515	1.244e-16
17	rs4309444:43895797:T:C	43895797	C	ADD	13254	0.1917	0.08101	0.1635	0.2247	-20.39	2.029e-92	0.1587	2.48e-15	0.06302	4.937e-06	0.1896	6.391e-60	0.2515	1.244e-16
17	rs4564621:43895501:G:C	43895501	C	ADD	13254	0.1917	0.08101	0.1635	0.2247	-20.39	2.029e-92	0.1587	2.48e-15	0.06302	4.937e-06	0.1896	6.391e-60	0.2515	1.244e-16
17	rs4566211:43895696:G:A	43895696	A	ADD	13254	0.1917	0.08101	0.1635	0.2247	-20.39	2.029e-92	0.1587	2.48e-15	0.06302	4.937e-06	0.1896	6.391e-60	0.2515	1.244e-16
17	rs4566212:43895751:G:A	43895751	A	ADD	13254	0.1917	0.08101	0.1635	0.2247	-20.39	2.029e-92	0.1587	2.48e-15	0.06302	4.937e-06	0.1896	6.391e-60	0.2515	1.244e-16
17	rs62057107:43896032:C:T	43896032	T	ADD	13254	0.1917	0.08101	0.1635	0.2247	-20.39	2.029e-92	0.1587	2.48e-15	0.06302	4.937e-06	0.1896	6.391e-60	0.2515	1.244e-16
17	rs62057108:43896616:T:C	43896616	C	ADD	13254	0.1917	0.08101	0.1635	0.2247	-20.39	2.029e-92	0.1587	2.48e-15	0.06302	4.937e-06	0.1896	6.391e-60	0.2515	1.244e-16
17	rs62057109:43896637:T:C	43896637	C	ADD	13254	0.1917	0.08101	0.1635	0.2247	-20.39	2.029e-92	0.1587	2.48e-15	0.06302	4.937e-06	0.1896	6.391e-60	0.2515	1.244e-16
17	rs62057110:43896734:T:C	43896734	C	ADD	13254	0.1917	0.08101	0.1635	0.2247	-20.39	2.029e-92	0.1587	2.48e-15	0.06302	4.937e-06	0.1896	6.391e-60	0.2515	1.244e-16
17	rs62057111:43897130:A:G	43897130	G	ADD	13254	0.1917	0.08101	0.1635	0.2247	-20.39	2.029e-92	0.1587	2.48e-15	0.06302	4.937e-06	0.1896	6.391e-60	0.2515	1.244e-16
17	rs62057112:43897202:T:A	43897202	A	ADD	13254	0.1917	0.08101	0.1635	0.2247	-20.39	2.029e-92	0.1587	2.48e-15	0.06302	4.937e-06	0.1896	6.391e-60	0.2515	1.244e-16
17	rs62057113:43897449:A:T	43897449	T	ADD	13254	0.1917	0.08101	0.1635	0.2247	-20.39	2.029e-92	0.1587	2.48e-15	0.06302	4.937e-06	0.1896	6.391e-60	0.2515	1.244e-16
17	rs78074121:43896690:T:C	43896690	C	ADD	13254	0.1917	0.08101	0.1635	0.2247	-20.39	2.029e-92	0.1587	2.48e-15	0.06302	4.937e-06	0.1896	6.391e-60	0.2515	1.244e-16
17	rs78506181:43897480:A:G	43897480	G	ADD	13254	0.1917	0.08101	0.1635	0.2247	-20.39	2.029e-92	0.1587	2.48e-15	0.06302	4.937e-06	0.1896	6.391e-60	0.2515	1.244e-16
17	rs78587102:43897246:A:G	43897246	G	ADD	13254	0.1917	0.08101	0.1635	0.2247	-20.39	2.029e-92	0.1587	2.48e-15	0.06302	4.937e-06	0.1896	6.391e-60	0.2515	1.244e-16
17	rs79600142:43897722:T:C	43897722	C	ADD	13254	0.1917	0.08101	0.1635	0.2247	-20.39	2.029e-92	0.1587	2.48e-15	0.06302	4.937e-06	0.1896	6.391e-60	0.2515	1.244e-16
17	rs80184151:43879308:A:G	43879308	G	ADD	13252	0.1909	0.08122	0.1628	0.2238	-20.39	2.032e-92	0.1587	2.48e-15	0.06295	4.906e-06	0.1899	8.295e-60	0.2461	8.561e-17
17	rs17575556:44135827:G:A	44135827	A	ADD	13217	0.1917	0.08102	0.1635	0.2246	-20.39	2.042e-92	0.1588	2.647e-15	0.08823	3.773e-06	0.1876	3.512e-60	0.2498	9.249e-17
17	rs140713557:43953179:A:G	43953179	G	ADD	13249	0.1932	0.08064	0.1649	0.2262	-20.39	2.067e-92	0.1585	2.482e-15	0.06301	4.875e-06	0.1903	4.951e-60	0.2567	1.762e-16
17	rs56180212:43960911:A:G	43960911	G	ADD	13253	0.193	0.08067	0.1648	0.2261	-20.39	2.068e-92	0.1577	2.182e-15	0.06396	5.77e-06	0.1922	8.174e-60	0.2498	9.165e-17
17	17:44267863:G:A	44267863	A	ADD	13172	0.1899	0.08148	0.1619	0.2228	-20.39	2.079e-92	0.1569	1.775e-15	0.04242	1.68e-05	0.1867	4.914e-60	0.258	2.5e-16
17	rs75743061:44068112:C:G	44068112	G	ADD	13233	0.1908	0.08125	0.1627	0.2237	-20.39	2.093e-92	0.1587	2.527e-15	0.06302	5.009e-06	0.1881	5.71e-60	0.2512	1.177e-16
17	rs111689007:43981103:C:A	43981103	A	ADD	13258	0.1924	0.08084	0.1642	0.2254	-20.39	2.118e-92	0.1589	2.664e-15	0.06396	5.77e-06	0.1904	5.062e-60	0.2507	1.085e-16
17	rs112003140:43980998:G:A	43980998	A	ADD	13258	0.1924	0.08084	0.1642	0.2254	-20.39	2.118e-92	0.1589	2.664e-15	0.06396	5.77e-06	0.1904	5.062e-60	0.2507	1.085e-16
17	rs113029914:43981831:A:T	43981831	T	ADD	13258	0.1924	0.08084	0.1642	0.2254	-20.39	2.118e-92	0.1589	2.664e-15	0.06396	5.77e-06	0.1904	5.062e-60	0.2507	1.085e-16
17	rs113589236:43981795:G:A	43981795	A	ADD	13258	0.1924	0.08084	0.1642	0.2254	-20.39	2.118e-92	0.1589	2.664e-15	0.06396	5.77e-06	0.1904	5.062e-60	0.2507	1.085e-16
17	rs1467966:43984399:C:T	43984399	T	ADD	13258	0.1924	0.08084	0.1642	0.2254	-20.39	2.118e-92	0.1589	2.664e-15	0.06396	5.77e-06	0.1904	5.062e-60	0.2507	1.085e-16
17	rs1984937:43980530:A:C	43980530	C	ADD	13258	0.1924	0.08084	0.1642	0.2254	-20.39	2.118e-92	0.1589	2.664e-15	0.06396	5.77e-06	0.1904	5.062e-60	0.2507	1.085e-16
17	rs367820416:43982069:T:G	43982069	G	ADD	13258	0.1924	0.08084	0.1642	0.2254	-20.39	2.118e-92	0.1589	2.664e-15	0.06396	5.77e-06	0.1904	5.062e-60	0.2507	1.085e-16
17	rs372550912:43982062:CTT:C	43982062	C	ADD	13258	0.1924	0.08084	0.1642	0.2254	-20.39	2.118e-92	0.1589	2.664e-15	0.06396	5.77e-06	0.1904	5.062e-60	0.2507	1.085e-16
17	rs62056802:43980762:A:G	43980762	G	ADD	13258	0.1924	0.08084	0.1642	0.2254	-20.39	2.118e-92	0.1589	2.664e-15	0.06396	5.77e-06	0.1904	5.062e-60	0.2507	1.085e-16
17	rs62056803:43982159:A:G	43982159	G	ADD	13258	0.1924	0.08084	0.1642	0.2254	-20.39	2.118e-92	0.1589	2.664e-15	0.06396	5.77e-06	0.1904	5.062e-60	0.2507	1.085e-16
17	rs62056804:43982286:C:T	43982286	T	ADD	13258	0.1924	0.08084	0.1642	0.2254	-20.39	2.118e-92	0.1589	2.664e-15	0.06396	5.77e-06	0.1904	5.062e-60	0.2507	1.085e-16
17	rs62056805:43983363:G:A	43983363	A	ADD	13258	0.1924	0.08084	0.1642	0.2254	-20.39	2.118e-92	0.1589	2.664e-15	0.06396	5.77e-06	0.1904	5.062e-60	0.2507	1.085e-16
17	rs62056806:43983801:A:G	43983801	G	ADD	13258	0.1924	0.08084	0.1642	0.2254	-20.39	2.118e-92	0.1589	2.664e-15	0.06396	5.77e-06	0.1904	5.062e-60	0.2507	1.085e-16
17	rs62056807:43984253:G:C	43984253	C	ADD	13258	0.1924	0.08084	0.1642	0.2254	-20.39	2.118e-92	0.1589	2.664e-15	0.06396	5.77e-06	0.1904	5.062e-60	0.2507	1.085e-16
17	rs62056808:43984646:T:C	43984646	C	ADD	13258	0.1924	0.08084	0.1642	0.2254	-20.39	2.118e-92	0.1589	2.664e-15	0.06396	5.77e-06	0.1904	5.062e-60	0.2507	1.085e-16
17	rs62056809:43984669:A:G	43984669	G	ADD	13258	0.1924	0.08084	0.1642	0.2254	-20.39	2.118e-92	0.1589	2.664e-15	0.06396	5.77e-06	0.1904	5.062e-60	0.2507	1.085e-16
17	rs62056810:43984672:T:C	43984672	C	ADD	13258	0.1924	0.08084	0.1642	0.2254	-20.39	2.118e-92	0.1589	2.664e-15	0.06396	5.77e-06	0.1904	5.062e-60	0.2507	1.085e-16
17	rs74509629:43985597:C:T	43985597	T	ADD	13258	0.1924	0.08084	0.1642	0.2254	-20.39	2.118e-92	0.1589	2.664e-15	0.06396	5.77e-06	0.1904	5.062e-60	0.2507	1.085e-16
17	rs74573628:43982961:T:C	43982961	C	ADD	13258	0.1924	0.08084	0.1642	0.2254	-20.39	2.118e-92	0.1589	2.664e-15	0.06396	5.77e-06	0.1904	5.062e-60	0.2507	1.085e-16
17	rs75617973:43983159:T:C	43983159	C	ADD	13258	0.1924	0.08084	0.1642	0.2254	-20.39	2.118e-92	0.1589	2.664e-15	0.06396	5.77e-06	0.1904	5.062e-60	0.2507	1.085e-16
17	rs77084869:43982903:A:G	43982903	G	ADD	13258	0.1924	0.08084	0.1642	0.2254	-20.39	2.118e-92	0.1589	2.664e-15	0.06396	5.77e-06	0.1904	5.062e-60	0.2507	1.085e-16
17	rs79492906:43984864:C:T	43984864	T	ADD	13258	0.1924	0.08084	0.1642	0.2254	-20.39	2.118e-92	0.1589	2.664e-15	0.06396	5.77e-06	0.1904	5.062e-60	0.2507	1.085e-16
17	17:44246405:C:A	44246405	A	ADD	13155	0.1915	0.08107	0.1634	0.2245	-20.39	2.121e-92	0.158	2.372e-15	0.06293	4.866e-06	0.19	1.08e-59	0.2471	5.225e-17
17	17:44254494:T:C	44254494	C	ADD	13183	0.1923	0.08086	0.1641	0.2253	-20.39	2.123e-92	0.1648	2.642e-15	0.06339	5.405e-06	0.1889	4.678e-60	0.2501	8.976e-17
17	17:43895168:T:TG	43895168	TG	ADD	13253	0.1917	0.08101	0.1636	0.2247	-20.39	2.131e-92	0.1587	2.48e-15	0.06302	4.937e-06	0.1897	6.737e-60	0.2515	1.244e-16
17	17:43907641:C:CAGGTGG	43907641	CAGGTGG	ADD	13256	0.1917	0.08101	0.1636	0.2247	-20.39	2.14e-92	0.1587	2.48e-15	0.06302	4.937e-06	0.1897	6.715e-60	0.2515	1.244e-16
17	rs16940668:43907966:G:A	43907966	A	ADD	13256	0.1917	0.08101	0.1636	0.2247	-20.39	2.14e-92	0.1587	2.48e-15	0.06302	4.937e-06	0.1897	6.715e-60	0.2515	1.244e-16
17	rs1876831:43907745:C:T	43907745	T	ADD	13256	0.1917	0.08101	0.1636	0.2247	-20.39	2.14e-92	0.1587	2.48e-15	0.06302	4.937e-06	0.1897	6.715e-60	0.2515	1.244e-16
17	rs2873268:43930955:G:A	43930955	A	ADD	13245	0.1916	0.08104	0.1635	0.2246	-20.39	2.147e-92	0.1595	3.046e-15	0.06309	4.954e-06	0.1892	5.761e-60	0.2512	1.179e-16
17	rs2873269:43931122:C:T	43931122	T	ADD	13245	0.1916	0.08104	0.1635	0.2246	-20.39	2.147e-92	0.1595	3.046e-15	0.06309	4.954e-06	0.1892	5.761e-60	0.2512	1.179e-16
17	rs4340365:43930980:C:T	43930980	T	ADD	13245	0.1916	0.08104	0.1635	0.2246	-20.39	2.147e-92	0.1595	3.046e-15	0.06309	4.954e-06	0.1892	5.761e-60	0.2512	1.179e-16
17	rs56288604:43931380:A:G	43931380	G	ADD	13245	0.1916	0.08104	0.1635	0.2246	-20.39	2.147e-92	0.1595	3.046e-15	0.06309	4.954e-06	0.1892	5.761e-60	0.2512	1.179e-16
17	rs17650771:44035367:A:G	44035367	G	ADD	13242	0.191	0.08121	0.1629	0.2239	-20.39	2.148e-92	0.16	3.251e-15	0.06327	5.091e-06	0.1881	5.19e-60	0.2501	9.661e-17
17	17:43965429:TC:T	43965429	T	ADD	13256	0.1924	0.08084	0.1642	0.2255	-20.39	2.158e-92	0.1589	2.664e-15	0.06396	5.77e-06	0.1904	5.173e-60	0.2507	1.085e-16
17	17:43969258:G:GC	43969258	GC	ADD	13256	0.1924	0.08084	0.1642	0.2255	-20.39	2.158e-92	0.1589	2.664e-15	0.06396	5.77e-06	0.1904	5.173e-60	0.2507	1.085e-16
17	17:43971206:CTAATT:C	43971206	C	ADD	13256	0.1924	0.08084	0.1642	0.2255	-20.39	2.158e-92	0.1589	2.664e-15	0.06396	5.77e-06	0.1904	5.173e-60	0.2507	1.085e-16
17	17:43974343:TCGC:T	43974343	T	ADD	13256	0.1924	0.08084	0.1642	0.2255	-20.39	2.158e-92	0.1589	2.664e-15	0.06396	5.77e-06	0.1904	5.173e-60	0.2507	1.085e-16
17	rs111941646:43966608:A:T	43966608	T	ADD	13256	0.1924	0.08084	0.1642	0.2255	-20.39	2.158e-92	0.1589	2.664e-15	0.06396	5.77e-06	0.1904	5.173e-60	0.2507	1.085e-16
17	rs111972148:43973121:G:C	43973121	C	ADD	13256	0.1924	0.08084	0.1642	0.2255	-20.39	2.158e-92	0.1589	2.664e-15	0.06396	5.77e-06	0.1904	5.173e-60	0.2507	1.085e-16
17	rs112425426:43963416:C:G	43963416	G	ADD	13256	0.1924	0.08084	0.1642	0.2255	-20.39	2.158e-92	0.1589	2.664e-15	0.06396	5.77e-06	0.1904	5.173e-60	0.2507	1.085e-16
17	rs112915466:43958744:A:G	43958744	G	ADD	13256	0.1924	0.08084	0.1642	0.2255	-20.39	2.158e-92	0.1589	2.664e-15	0.06396	5.77e-06	0.1904	5.173e-60	0.2507	1.085e-16
17	rs113161176:43974354:G:A	43974354	A	ADD	13256	0.1924	0.08084	0.1642	0.2255	-20.39	2.158e-92	0.1589	2.664e-15	0.06396	5.77e-06	0.1904	5.173e-60	0.2507	1.085e-16
17	rs113327263:43965063:T:C	43965063	C	ADD	13256	0.1924	0.08084	0.1642	0.2255	-20.39	2.158e-92	0.1589	2.664e-15	0.06396	5.77e-06	0.1904	5.173e-60	0.2507	1.085e-16
17	rs113834264:43979622:G:A	43979622	A	ADD	13256	0.1924	0.08084	0.1642	0.2255	-20.39	2.158e-92	0.1589	2.664e-15	0.06396	5.77e-06	0.1904	5.173e-60	0.2507	1.085e-16
17	rs11575895:43971785:A:G	43971785	G	ADD	13256	0.1924	0.08084	0.1642	0.2255	-20.39	2.158e-92	0.1589	2.664e-15	0.06396	5.77e-06	0.1904	5.173e-60	0.2507	1.085e-16
17	rs11575896:43972142:G:A	43972142	A	ADD	13256	0.1924	0.08084	0.1642	0.2255	-20.39	2.158e-92	0.1589	2.664e-15	0.06396	5.77e-06	0.1904	5.173e-60	0.2507	1.085e-16
17	rs140458370:43968718:T:TACACACAC	43968718	TACACACAC	ADD	13256	0.1924	0.08084	0.1642	0.2255	-20.39	2.158e-92	0.1589	2.664e-15	0.06396	5.77e-06	0.1904	5.173e-60	0.2507	1.085e-16
17	rs144722105:43972025:TC:T	43972025	T	ADD	13256	0.1924	0.08084	0.1642	0.2255	-20.39	2.158e-92	0.1589	2.664e-15	0.06396	5.77e-06	0.1904	5.173e-60	0.2507	1.085e-16
17	rs146712066:43970012:C:CAG	43970012	CAG	ADD	13256	0.1924	0.08084	0.1642	0.2255	-20.39	2.158e-92	0.1589	2.664e-15	0.06396	5.77e-06	0.1904	5.173e-60	0.2507	1.085e-16
17	rs1467962:43978604:A:G	43978604	G	ADD	13256	0.1924	0.08084	0.1642	0.2255	-20.39	2.158e-92	0.1589	2.664e-15	0.06396	5.77e-06	0.1904	5.173e-60	0.2507	1.085e-16
17	rs1467963:43978934:T:G	43978934	G	ADD	13256	0.1924	0.08084	0.1642	0.2255	-20.39	2.158e-92	0.1589	2.664e-15	0.06396	5.77e-06	0.1904	5.173e-60	0.2507	1.085e-16
17	rs1560310:43978534:G:A	43978534	A	ADD	13256	0.1924	0.08084	0.1642	0.2255	-20.39	2.158e-92	0.1589	2.664e-15	0.06396	5.77e-06	0.1904	5.173e-60	0.2507	1.085e-16
17	rs1560311:43978625:T:C	43978625	C	ADD	13256	0.1924	0.08084	0.1642	0.2255	-20.39	2.158e-92	0.1589	2.664e-15	0.06396	5.77e-06	0.1904	5.173e-60	0.2507	1.085e-16
17	rs17691449:43964283:G:C	43964283	C	ADD	13256	0.1924	0.08084	0.1642	0.2255	-20.39	2.158e-92	0.1589	2.664e-15	0.06396	5.77e-06	0.1904	5.173e-60	0.2507	1.085e-16
17	rs17691466:43968219:A:G	43968219	G	ADD	13256	0.1924	0.08084	0.1642	0.2255	-20.39	2.158e-92	0.1589	2.664e-15	0.06396	5.77e-06	0.1904	5.173e-60	0.2507	1.085e-16
17	rs17691508:43968463:C:G	43968463	G	ADD	13256	0.1924	0.08084	0.1642	0.2255	-20.39	2.158e-92	0.1589	2.664e-15	0.06396	5.77e-06	0.1904	5.173e-60	0.2507	1.085e-16
17	rs17691610:43970662:G:T	43970662	T	ADD	13256	0.1924	0.08084	0.1642	0.2255	-20.39	2.158e-92	0.1589	2.664e-15	0.06396	5.77e-06	0.1904	5.173e-60	0.2507	1.085e-16
17	rs17770108:43961292:G:T	43961292	T	ADD	13256	0.1924	0.08084	0.1642	0.2255	-20.39	2.158e-92	0.1589	2.664e-15	0.06396	5.77e-06	0.1904	5.173e-60	0.2507	1.085e-16
17	rs17770120:43963943:C:A	43963943	A	ADD	13256	0.1924	0.08084	0.1642	0.2255	-20.39	2.158e-92	0.1589	2.664e-15	0.06396	5.77e-06	0.1904	5.173e-60	0.2507	1.085e-16
17	rs17770186:43964191:C:A	43964191	A	ADD	13256	0.1924	0.08084	0.1642	0.2255	-20.39	2.158e-92	0.1589	2.664e-15	0.06396	5.77e-06	0.1904	5.173e-60	0.2507	1.085e-16
17	rs17770337:43969779:G:T	43969779	T	ADD	13256	0.1924	0.08084	0.1642	0.2255	-20.39	2.158e-92	0.1589	2.664e-15	0.06396	5.77e-06	0.1904	5.173e-60	0.2507	1.085e-16
17	rs17770343:43970154:T:C	43970154	C	ADD	13256	0.1924	0.08084	0.1642	0.2255	-20.39	2.158e-92	0.1589	2.664e-15	0.06396	5.77e-06	0.1904	5.173e-60	0.2507	1.085e-16
17	rs1864324:43977702:C:T	43977702	T	ADD	13256	0.1924	0.08084	0.1642	0.2255	-20.39	2.158e-92	0.1589	2.664e-15	0.06396	5.77e-06	0.1904	5.173e-60	0.2507	1.085e-16
17	rs1864325:43977827:C:T	43977827	T	ADD	13256	0.1924	0.08084	0.1642	0.2255	-20.39	2.158e-92	0.1589	2.664e-15	0.06396	5.77e-06	0.1904	5.173e-60	0.2507	1.085e-16
17	rs2006305:43959752:A:T	43959752	T	ADD	13256	0.1924	0.08084	0.1642	0.2255	-20.39	2.158e-92	0.1589	2.664e-15	0.06396	5.77e-06	0.1904	5.173e-60	0.2507	1.085e-16
17	rs2019816:43959661:G:A	43959661	A	ADD	13256	0.1924	0.08084	0.1642	0.2255	-20.39	2.158e-92	0.1589	2.664e-15	0.06396	5.77e-06	0.1904	5.173e-60	0.2507	1.085e-16
17	rs2019822:43959918:T:A	43959918	A	ADD	13256	0.1924	0.08084	0.1642	0.2255	-20.39	2.158e-92	0.1589	2.664e-15	0.06396	5.77e-06	0.1904	5.173e-60	0.2507	1.085e-16
17	rs2082068:43979971:C:T	43979971	T	ADD	13256	0.1924	0.08084	0.1642	0.2255	-20.39	2.158e-92	0.1589	2.664e-15	0.06396	5.77e-06	0.1904	5.173e-60	0.2507	1.085e-16
17	rs2099151:43979822:A:T	43979822	T	ADD	13256	0.1924	0.08084	0.1642	0.2255	-20.39	2.158e-92	0.1589	2.664e-15	0.06396	5.77e-06	0.1904	5.173e-60	0.2507	1.085e-16
17	rs55691306:43978295:G:C	43978295	C	ADD	13256	0.1924	0.08084	0.1642	0.2255	-20.39	2.158e-92	0.1589	2.664e-15	0.06396	5.77e-06	0.1904	5.173e-60	0.2507	1.085e-16
17	rs55767267:43960325:T:C	43960325	C	ADD	13256	0.1924	0.08084	0.1642	0.2255	-20.39	2.158e-92	0.1589	2.664e-15	0.06396	5.77e-06	0.1904	5.173e-60	0.2507	1.085e-16
17	rs55823844:43978320:G:A	43978320	A	ADD	13256	0.1924	0.08084	0.1642	0.2255	-20.39	2.158e-92	0.1589	2.664e-15	0.06396	5.77e-06	0.1904	5.173e-60	0.2507	1.085e-16
17	rs55841786:43978308:T:C	43978308	C	ADD	13256	0.1924	0.08084	0.1642	0.2255	-20.39	2.158e-92	0.1589	2.664e-15	0.06396	5.77e-06	0.1904	5.173e-60	0.2507	1.085e-16
17	rs55877243:43969019:T:C	43969019	C	ADD	13256	0.1924	0.08084	0.1642	0.2255	-20.39	2.158e-92	0.1589	2.664e-15	0.06396	5.77e-06	0.1904	5.173e-60	0.2507	1.085e-16
17	rs55895732:43968937:T:C	43968937	C	ADD	13256	0.1924	0.08084	0.1642	0.2255	-20.39	2.158e-92	0.1589	2.664e-15	0.06396	5.77e-06	0.1904	5.173e-60	0.2507	1.085e-16
17	rs55937610:43960283:A:G	43960283	G	ADD	13256	0.1924	0.08084	0.1642	0.2255	-20.39	2.158e-92	0.1589	2.664e-15	0.06396	5.77e-06	0.1904	5.173e-60	0.2507	1.085e-16
17	rs55943606:43968874:A:G	43968874	G	ADD	13256	0.1924	0.08084	0.1642	0.2255	-20.39	2.158e-92	0.1589	2.664e-15	0.06396	5.77e-06	0.1904	5.173e-60	0.2507	1.085e-16
17	rs55960528:43968994:T:C	43968994	C	ADD	13256	0.1924	0.08084	0.1642	0.2255	-20.39	2.158e-92	0.1589	2.664e-15	0.06396	5.77e-06	0.1904	5.173e-60	0.2507	1.085e-16
17	rs55975673:43959113:A:G	43959113	G	ADD	13256	0.1924	0.08084	0.1642	0.2255	-20.39	2.158e-92	0.1589	2.664e-15	0.06396	5.77e-06	0.1904	5.173e-60	0.2507	1.085e-16
17	rs56194412:43960600:T:C	43960600	C	ADD	13256	0.1924	0.08084	0.1642	0.2255	-20.39	2.158e-92	0.1589	2.664e-15	0.06396	5.77e-06	0.1904	5.173e-60	0.2507	1.085e-16
17	rs56301449:43960918:T:C	43960918	C	ADD	13256	0.1924	0.08084	0.1642	0.2255	-20.39	2.158e-92	0.1589	2.664e-15	0.06396	5.77e-06	0.1904	5.173e-60	0.2507	1.085e-16
17	rs56306380:43978306:G:A	43978306	A	ADD	13256	0.1924	0.08084	0.1642	0.2255	-20.39	2.158e-92	0.1589	2.664e-15	0.06396	5.77e-06	0.1904	5.173e-60	0.2507	1.085e-16
17	rs56338487:43960812:A:T	43960812	T	ADD	13256	0.1924	0.08084	0.1642	0.2255	-20.39	2.158e-92	0.1589	2.664e-15	0.06396	5.77e-06	0.1904	5.173e-60	0.2507	1.085e-16
17	rs56343551:43959092:G:T	43959092	T	ADD	13256	0.1924	0.08084	0.1642	0.2255	-20.39	2.158e-92	0.1589	2.664e-15	0.06396	5.77e-06	0.1904	5.173e-60	0.2507	1.085e-16
17	rs56365901:43960323:A:G	43960323	G	ADD	13256	0.1924	0.08084	0.1642	0.2255	-20.39	2.158e-92	0.1589	2.664e-15	0.06396	5.77e-06	0.1904	5.173e-60	0.2507	1.085e-16
17	rs56387391:43959261:G:A	43959261	A	ADD	13256	0.1924	0.08084	0.1642	0.2255	-20.39	2.158e-92	0.1589	2.664e-15	0.06396	5.77e-06	0.1904	5.173e-60	0.2507	1.085e-16
17	rs62055525:43958736:G:A	43958736	A	ADD	13256	0.1924	0.08084	0.1642	0.2255	-20.39	2.158e-92	0.1589	2.664e-15	0.06396	5.77e-06	0.1904	5.173e-60	0.2507	1.085e-16
17	rs62055529:43960020:A:G	43960020	G	ADD	13256	0.1924	0.08084	0.1642	0.2255	-20.39	2.158e-92	0.1589	2.664e-15	0.06396	5.77e-06	0.1904	5.173e-60	0.2507	1.085e-16
17	rs62055538:43960997:T:C	43960997	C	ADD	13256	0.1924	0.08084	0.1642	0.2255	-20.39	2.158e-92	0.1589	2.664e-15	0.06396	5.77e-06	0.1904	5.173e-60	0.2507	1.085e-16
17	rs62055539:43961044:A:G	43961044	G	ADD	13256	0.1924	0.08084	0.1642	0.2255	-20.39	2.158e-92	0.1589	2.664e-15	0.06396	5.77e-06	0.1904	5.173e-60	0.2507	1.085e-16
17	rs62055540:43961142:T:C	43961142	C	ADD	13256	0.1924	0.08084	0.1642	0.2255	-20.39	2.158e-92	0.1589	2.664e-15	0.06396	5.77e-06	0.1904	5.173e-60	0.2507	1.085e-16
17	rs62055541:43962017:G:C	43962017	C	ADD	13256	0.1924	0.08084	0.1642	0.2255	-20.39	2.158e-92	0.1589	2.664e-15	0.06396	5.77e-06	0.1904	5.173e-60	0.2507	1.085e-16
17	rs62055542:43963844:C:T	43963844	T	ADD	13256	0.1924	0.08084	0.1642	0.2255	-20.39	2.158e-92	0.1589	2.664e-15	0.06396	5.77e-06	0.1904	5.173e-60	0.2507	1.085e-16
17	rs62055547:43964755:C:T	43964755	T	ADD	13256	0.1924	0.08084	0.1642	0.2255	-20.39	2.158e-92	0.1589	2.664e-15	0.06396	5.77e-06	0.1904	5.173e-60	0.2507	1.085e-16
17	rs62055548:43964899:A:G	43964899	G	ADD	13256	0.1924	0.08084	0.1642	0.2255	-20.39	2.158e-92	0.1589	2.664e-15	0.06396	5.77e-06	0.1904	5.173e-60	0.2507	1.085e-16
17	rs62055549:43965595:G:C	43965595	C	ADD	13256	0.1924	0.08084	0.1642	0.2255	-20.39	2.158e-92	0.1589	2.664e-15	0.06396	5.77e-06	0.1904	5.173e-60	0.2507	1.085e-16
17	rs62055550:43965680:G:A	43965680	A	ADD	13256	0.1924	0.08084	0.1642	0.2255	-20.39	2.158e-92	0.1589	2.664e-15	0.06396	5.77e-06	0.1904	5.173e-60	0.2507	1.085e-16
17	rs62055551:43965687:C:G	43965687	G	ADD	13256	0.1924	0.08084	0.1642	0.2255	-20.39	2.158e-92	0.1589	2.664e-15	0.06396	5.77e-06	0.1904	5.173e-60	0.2507	1.085e-16
17	rs62055552:43965955:A:G	43965955	G	ADD	13256	0.1924	0.08084	0.1642	0.2255	-20.39	2.158e-92	0.1589	2.664e-15	0.06396	5.77e-06	0.1904	5.173e-60	0.2507	1.085e-16
17	rs62055553:43966178:C:A	43966178	A	ADD	13256	0.1924	0.08084	0.1642	0.2255	-20.39	2.158e-92	0.1589	2.664e-15	0.06396	5.77e-06	0.1904	5.173e-60	0.2507	1.085e-16
17	rs62055554:43966260:A:G	43966260	G	ADD	13256	0.1924	0.08084	0.1642	0.2255	-20.39	2.158e-92	0.1589	2.664e-15	0.06396	5.77e-06	0.1904	5.173e-60	0.2507	1.085e-16
17	rs62055556:43966749:T:C	43966749	C	ADD	13256	0.1924	0.08084	0.1642	0.2255	-20.39	2.158e-92	0.1589	2.664e-15	0.06396	5.77e-06	0.1904	5.173e-60	0.2507	1.085e-16
17	rs62055557:43966795:C:A	43966795	A	ADD	13256	0.1924	0.08084	0.1642	0.2255	-20.39	2.158e-92	0.1589	2.664e-15	0.06396	5.77e-06	0.1904	5.173e-60	0.2507	1.085e-16
17	rs62055558:43966955:A:G	43966955	G	ADD	13256	0.1924	0.08084	0.1642	0.2255	-20.39	2.158e-92	0.1589	2.664e-15	0.06396	5.77e-06	0.1904	5.173e-60	0.2507	1.085e-16
17	rs62055559:43967138:T:G	43967138	G	ADD	13256	0.1924	0.08084	0.1642	0.2255	-20.39	2.158e-92	0.1589	2.664e-15	0.06396	5.77e-06	0.1904	5.173e-60	0.2507	1.085e-16
17	rs62056760:43968572:G:A	43968572	A	ADD	13256	0.1924	0.08084	0.1642	0.2255	-20.39	2.158e-92	0.1589	2.664e-15	0.06396	5.77e-06	0.1904	5.173e-60	0.2507	1.085e-16
17	rs62056761:43969686:T:A	43969686	A	ADD	13256	0.1924	0.08084	0.1642	0.2255	-20.39	2.158e-92	0.1589	2.664e-15	0.06396	5.77e-06	0.1904	5.173e-60	0.2507	1.085e-16
17	rs62056773:43969833:A:G	43969833	G	ADD	13256	0.1924	0.08084	0.1642	0.2255	-20.39	2.158e-92	0.1589	2.664e-15	0.06396	5.77e-06	0.1904	5.173e-60	0.2507	1.085e-16
17	rs62056774:43969901:G:A	43969901	A	ADD	13256	0.1924	0.08084	0.1642	0.2255	-20.39	2.158e-92	0.1589	2.664e-15	0.06396	5.77e-06	0.1904	5.173e-60	0.2507	1.085e-16
17	rs62056775:43969952:T:C	43969952	C	ADD	13256	0.1924	0.08084	0.1642	0.2255	-20.39	2.158e-92	0.1589	2.664e-15	0.06396	5.77e-06	0.1904	5.173e-60	0.2507	1.085e-16
17	rs62056776:43969995:C:T	43969995	T	ADD	13256	0.1924	0.08084	0.1642	0.2255	-20.39	2.158e-92	0.1589	2.664e-15	0.06396	5.77e-06	0.1904	5.173e-60	0.2507	1.085e-16
17	rs62056777:43970303:G:A	43970303	A	ADD	13256	0.1924	0.08084	0.1642	0.2255	-20.39	2.158e-92	0.1589	2.664e-15	0.06396	5.77e-06	0.1904	5.173e-60	0.2507	1.085e-16
17	rs62056778:43971604:C:G	43971604	G	ADD	13256	0.1924	0.08084	0.1642	0.2255	-20.39	2.158e-92	0.1589	2.664e-15	0.06396	5.77e-06	0.1904	5.173e-60	0.2507	1.085e-16
17	rs62056779:43971937:C:A	43971937	A	ADD	13256	0.1924	0.08084	0.1642	0.2255	-20.39	2.158e-92	0.1589	2.664e-15	0.06396	5.77e-06	0.1904	5.173e-60	0.2507	1.085e-16
17	rs62056780:43973652:C:T	43973652	T	ADD	13256	0.1924	0.08084	0.1642	0.2255	-20.39	2.158e-92	0.1589	2.664e-15	0.06396	5.77e-06	0.1904	5.173e-60	0.2507	1.085e-16
17	rs62056781:43973899:T:C	43973899	C	ADD	13256	0.1924	0.08084	0.1642	0.2255	-20.39	2.158e-92	0.1589	2.664e-15	0.06396	5.77e-06	0.1904	5.173e-60	0.2507	1.085e-16
17	rs62056782:43974230:C:T	43974230	T	ADD	13256	0.1924	0.08084	0.1642	0.2255	-20.39	2.158e-92	0.1589	2.664e-15	0.06396	5.77e-06	0.1904	5.173e-60	0.2507	1.085e-16
17	rs62056783:43974549:G:C	43974549	C	ADD	13256	0.1924	0.08084	0.1642	0.2255	-20.39	2.158e-92	0.1589	2.664e-15	0.06396	5.77e-06	0.1904	5.173e-60	0.2507	1.085e-16
17	rs62056784:43974889:C:G	43974889	G	ADD	13256	0.1924	0.08084	0.1642	0.2255	-20.39	2.158e-92	0.1589	2.664e-15	0.06396	5.77e-06	0.1904	5.173e-60	0.2507	1.085e-16
17	rs62056785:43975263:T:C	43975263	C	ADD	13256	0.1924	0.08084	0.1642	0.2255	-20.39	2.158e-92	0.1589	2.664e-15	0.06396	5.77e-06	0.1904	5.173e-60	0.2507	1.085e-16
17	rs62056786:43975285:T:C	43975285	C	ADD	13256	0.1924	0.08084	0.1642	0.2255	-20.39	2.158e-92	0.1589	2.664e-15	0.06396	5.77e-06	0.1904	5.173e-60	0.2507	1.085e-16
17	rs62056789:43975415:A:C	43975415	C	ADD	13256	0.1924	0.08084	0.1642	0.2255	-20.39	2.158e-92	0.1589	2.664e-15	0.06396	5.77e-06	0.1904	5.173e-60	0.2507	1.085e-16
17	rs62056790:43975417:G:A	43975417	A	ADD	13256	0.1924	0.08084	0.1642	0.2255	-20.39	2.158e-92	0.1589	2.664e-15	0.06396	5.77e-06	0.1904	5.173e-60	0.2507	1.085e-16
17	rs62056791:43976064:T:C	43976064	C	ADD	13256	0.1924	0.08084	0.1642	0.2255	-20.39	2.158e-92	0.1589	2.664e-15	0.06396	5.77e-06	0.1904	5.173e-60	0.2507	1.085e-16
17	rs62056792:43976644:G:A	43976644	A	ADD	13256	0.1924	0.08084	0.1642	0.2255	-20.39	2.158e-92	0.1589	2.664e-15	0.06396	5.77e-06	0.1904	5.173e-60	0.2507	1.085e-16
17	rs62056793:43977018:A:G	43977018	G	ADD	13256	0.1924	0.08084	0.1642	0.2255	-20.39	2.158e-92	0.1589	2.664e-15	0.06396	5.77e-06	0.1904	5.173e-60	0.2507	1.085e-16
17	rs62056794:43977049:A:G	43977049	G	ADD	13256	0.1924	0.08084	0.1642	0.2255	-20.39	2.158e-92	0.1589	2.664e-15	0.06396	5.77e-06	0.1904	5.173e-60	0.2507	1.085e-16
17	rs62056795:43978041:C:T	43978041	T	ADD	13256	0.1924	0.08084	0.1642	0.2255	-20.39	2.158e-92	0.1589	2.664e-15	0.06396	5.77e-06	0.1904	5.173e-60	0.2507	1.085e-16
17	rs62056796:43978120:A:G	43978120	G	ADD	13256	0.1924	0.08084	0.1642	0.2255	-20.39	2.158e-92	0.1589	2.664e-15	0.06396	5.77e-06	0.1904	5.173e-60	0.2507	1.085e-16
17	rs62056800:43979468:T:A	43979468	A	ADD	13256	0.1924	0.08084	0.1642	0.2255	-20.39	2.158e-92	0.1589	2.664e-15	0.06396	5.77e-06	0.1904	5.173e-60	0.2507	1.085e-16
17	rs62056801:43979504:G:A	43979504	A	ADD	13256	0.1924	0.08084	0.1642	0.2255	-20.39	2.158e-92	0.1589	2.664e-15	0.06396	5.77e-06	0.1904	5.173e-60	0.2507	1.085e-16
17	rs74457229:43972581:C:T	43972581	T	ADD	13256	0.1924	0.08084	0.1642	0.2255	-20.39	2.158e-92	0.1589	2.664e-15	0.06396	5.77e-06	0.1904	5.173e-60	0.2507	1.085e-16
17	rs74863825:43963120:C:T	43963120	T	ADD	13256	0.1924	0.08084	0.1642	0.2255	-20.39	2.158e-92	0.1589	2.664e-15	0.06396	5.77e-06	0.1904	5.173e-60	0.2507	1.085e-16
17	rs76594404:43971457:G:C	43971457	C	ADD	13256	0.1924	0.08084	0.1642	0.2255	-20.39	2.158e-92	0.1589	2.664e-15	0.06396	5.77e-06	0.1904	5.173e-60	0.2507	1.085e-16
17	rs77129180:43963046:G:A	43963046	A	ADD	13256	0.1924	0.08084	0.1642	0.2255	-20.39	2.158e-92	0.1589	2.664e-15	0.06396	5.77e-06	0.1904	5.173e-60	0.2507	1.085e-16
17	rs77426526:43962982:G:A	43962982	A	ADD	13256	0.1924	0.08084	0.1642	0.2255	-20.39	2.158e-92	0.1589	2.664e-15	0.06396	5.77e-06	0.1904	5.173e-60	0.2507	1.085e-16
17	rs77561671:43976627:G:T	43976627	T	ADD	13256	0.1924	0.08084	0.1642	0.2255	-20.39	2.158e-92	0.1589	2.664e-15	0.06396	5.77e-06	0.1904	5.173e-60	0.2507	1.085e-16
17	rs78720789:43973413:A:G	43973413	G	ADD	13256	0.1924	0.08084	0.1642	0.2255	-20.39	2.158e-92	0.1589	2.664e-15	0.06396	5.77e-06	0.1904	5.173e-60	0.2507	1.085e-16
17	rs78729125:43970108:C:A	43970108	A	ADD	13256	0.1924	0.08084	0.1642	0.2255	-20.39	2.158e-92	0.1589	2.664e-15	0.06396	5.77e-06	0.1904	5.173e-60	0.2507	1.085e-16
17	rs79580365:43960172:C:T	43960172	T	ADD	13256	0.1924	0.08084	0.1642	0.2255	-20.39	2.158e-92	0.1589	2.664e-15	0.06396	5.77e-06	0.1904	5.173e-60	0.2507	1.085e-16
17	rs80233201:43971481:T:C	43971481	C	ADD	13256	0.1924	0.08084	0.1642	0.2255	-20.39	2.158e-92	0.1589	2.664e-15	0.06396	5.77e-06	0.1904	5.173e-60	0.2507	1.085e-16
17	rs80254317:43963282:C:G	43963282	G	ADD	13256	0.1924	0.08084	0.1642	0.2255	-20.39	2.158e-92	0.1589	2.664e-15	0.06396	5.77e-06	0.1904	5.173e-60	0.2507	1.085e-16
17	rs2316951:44139083:G:C	44139083	C	ADD	13249	0.1917	0.08103	0.1635	0.2247	-20.39	2.161e-92	0.1595	3.011e-15	0.08427	2.949e-06	0.1877	3.841e-60	0.2507	1.085e-16
17	rs16940674:43910507:C:T	43910507	T	ADD	13257	0.1917	0.08101	0.1636	0.2247	-20.39	2.172e-92	0.159	2.645e-15	0.06302	4.937e-06	0.1896	6.361e-60	0.2515	1.244e-16
17	rs55763795:43908773:G:C	43908773	C	ADD	13257	0.1917	0.08101	0.1636	0.2247	-20.39	2.172e-92	0.159	2.645e-15	0.06302	4.937e-06	0.1896	6.361e-60	0.2515	1.244e-16
17	rs55865707:43908826:T:G	43908826	G	ADD	13257	0.1917	0.08101	0.1636	0.2247	-20.39	2.172e-92	0.159	2.645e-15	0.06302	4.937e-06	0.1896	6.361e-60	0.2515	1.244e-16
17	rs62054763:43910262:C:G	43910262	G	ADD	13257	0.1917	0.08101	0.1636	0.2247	-20.39	2.172e-92	0.159	2.645e-15	0.06302	4.937e-06	0.1896	6.361e-60	0.2515	1.244e-16
17	rs28364025:43894102:T:C	43894102	C	ADD	13254	0.1917	0.08101	0.1636	0.2247	-20.39	2.179e-92	0.1587	2.48e-15	0.06302	4.937e-06	0.1897	6.862e-60	0.2515	1.244e-16
17	rs79290980:43985662:T:C	43985662	C	ADD	13255	0.1924	0.08085	0.1642	0.2254	-20.39	2.188e-92	0.1597	3.132e-15	0.06396	5.77e-06	0.19	4.273e-60	0.2507	1.085e-16
17	rs739644:43895008:C:G	43895008	G	ADD	13254	0.1917	0.08101	0.1636	0.2247	-20.39	2.193e-92	0.1587	2.48e-15	0.06302	4.937e-06	0.1897	6.906e-60	0.2515	1.244e-16
17	rs739645:43894990:T:G	43894990	G	ADD	13254	0.1917	0.08101	0.1636	0.2247	-20.39	2.193e-92	0.1587	2.48e-15	0.06302	4.937e-06	0.1897	6.906e-60	0.2515	1.244e-16
17	rs16940671:43908151:C:T	43908151	T	ADD	13257	0.1917	0.08101	0.1636	0.2247	-20.39	2.197e-92	0.1587	2.48e-15	0.06302	4.937e-06	0.1897	6.872e-60	0.2515	1.244e-16
17	rs16940672:43908152:C:T	43908152	T	ADD	13257	0.1917	0.08101	0.1636	0.2247	-20.39	2.197e-92	0.1587	2.48e-15	0.06302	4.937e-06	0.1897	6.872e-60	0.2515	1.244e-16
17	17:44262203:CTTTTTT:C	44262203	C	ADD	13239	0.191	0.0812	0.1629	0.224	-20.39	2.201e-92	0.1602	3.399e-15	0.06341	5.183e-06	0.1874	2.954e-60	0.252	1.437e-16
17	rs62063795:44068238:C:T	44068238	T	ADD	13251	0.1917	0.08102	0.1636	0.2247	-20.39	2.209e-92	0.1587	2.54e-15	0.06344	5.2e-06	0.1895	6.152e-60	0.2511	1.169e-16
17	rs2316769:43930798:A:G	43930798	G	ADD	13246	0.1916	0.08104	0.1635	0.2246	-20.39	2.21e-92	0.1595	3.046e-15	0.06309	4.954e-06	0.1893	5.909e-60	0.2512	1.179e-16
17	rs55821155:44032470:C:G	44032470	G	ADD	13238	0.1909	0.08122	0.1628	0.2239	-20.39	2.21e-92	0.16	3.251e-15	0.06327	5.091e-06	0.1881	5.469e-60	0.2499	9.308e-17
17	rs56080482:44032597:G:A	44032597	A	ADD	13238	0.1909	0.08122	0.1628	0.2239	-20.39	2.21e-92	0.16	3.251e-15	0.06327	5.091e-06	0.1881	5.469e-60	0.2499	9.308e-17
17	rs56317731:44032073:A:G	44032073	G	ADD	13238	0.1909	0.08122	0.1628	0.2239	-20.39	2.21e-92	0.16	3.251e-15	0.06327	5.091e-06	0.1881	5.469e-60	0.2499	9.308e-17
17	17:44048937:T:C	44048937	C	ADD	13222	0.1883	0.0819	0.1604	0.2211	-20.39	2.212e-92	0.1589	2.664e-15	0.06428	5.802e-06	0.1835	3.402e-60	0.2523	1.614e-16
17	rs77566074:44048936:C:A	44048936	A	ADD	13222	0.1883	0.0819	0.1604	0.2211	-20.39	2.212e-92	0.1589	2.664e-15	0.06428	5.802e-06	0.1835	3.402e-60	0.2523	1.614e-16
17	17:44137676:A:T	44137676	T	ADD	13248	0.1909	0.08122	0.1628	0.2239	-20.39	2.213e-92	0.1589	2.664e-15	0.06313	4.997e-06	0.188	5.482e-60	0.2522	1.399e-16
17	17:44137678:G:A	44137678	A	ADD	13248	0.1909	0.08122	0.1628	0.2239	-20.39	2.213e-92	0.1589	2.664e-15	0.06313	4.997e-06	0.188	5.482e-60	0.2522	1.399e-16
17	rs79589869:43930238:C:A	43930238	A	ADD	13246	0.1916	0.08104	0.1635	0.2246	-20.39	2.214e-92	0.1598	3.217e-15	0.0629	4.858e-06	0.1893	5.909e-60	0.2512	1.179e-16
17	rs17650860:44039008:G:A	44039008	A	ADD	13241	0.1909	0.08124	0.1628	0.2238	-20.39	2.215e-92	0.1589	2.664e-15	0.06342	5.205e-06	0.1881	5.86e-60	0.2507	1.085e-16
17	17:44094133:CA:C	44094133	C	ADD	13199	0.1908	0.08126	0.1627	0.2237	-20.39	2.217e-92	0.1589	2.664e-15	0.06325	5.097e-06	0.1882	7.148e-60	0.2507	1.085e-16
17	rs72169174:44092729:TAAA:T	44092729	T	ADD	13199	0.1908	0.08126	0.1627	0.2237	-20.39	2.217e-92	0.1589	2.664e-15	0.06325	5.097e-06	0.1882	7.148e-60	0.2507	1.085e-16
17	rs17571857:44035706:A:G	44035706	G	ADD	13243	0.191	0.08121	0.1629	0.2239	-20.39	2.223e-92	0.16	3.251e-15	0.06327	5.091e-06	0.1881	5.19e-60	0.2504	1.026e-16
17	rs77555455:44035516:G:A	44035516	A	ADD	13243	0.191	0.08121	0.1629	0.2239	-20.39	2.223e-92	0.16	3.251e-15	0.06327	5.091e-06	0.1881	5.19e-60	0.2504	1.026e-16
17	rs17691328:43955487:C:T	43955487	T	ADD	13232	0.1907	0.08129	0.1626	0.2236	-20.39	2.241e-92	0.1577	2.182e-15	0.04257	1.721e-05	0.19	9.762e-60	0.2498	9.165e-17
17	rs151131666:43975360:ATTACTGTATAAGCTGCTTATAT:A	43975360	A	ADD	13238	0.1924	0.08084	0.1642	0.2255	-20.39	2.243e-92	0.1583	2.337e-15	0.06391	5.721e-06	0.1906	6.138e-60	0.2507	1.085e-16
17	17:43894485:G:GA	43894485	GA	ADD	13255	0.1918	0.08101	0.1636	0.2248	-20.39	2.249e-92	0.1587	2.48e-15	0.06302	4.937e-06	0.1897	7.076e-60	0.2515	1.244e-16
17	rs117365970:43893259:G:A	43893259	A	ADD	13255	0.1918	0.08101	0.1636	0.2248	-20.39	2.249e-92	0.1587	2.48e-15	0.06302	4.937e-06	0.1897	7.076e-60	0.2515	1.244e-16
17	rs117646503:43893260:T:C	43893260	C	ADD	13255	0.1918	0.08101	0.1636	0.2248	-20.39	2.249e-92	0.1587	2.48e-15	0.06302	4.937e-06	0.1897	7.076e-60	0.2515	1.244e-16
17	rs142682197:43893146:CCCAGTTCAGTGTGT:C	43893146	C	ADD	13255	0.1918	0.08101	0.1636	0.2248	-20.39	2.249e-92	0.1587	2.48e-15	0.06302	4.937e-06	0.1897	7.076e-60	0.2515	1.244e-16
17	rs17689471:43892973:T:C	43892973	C	ADD	13255	0.1918	0.08101	0.1636	0.2248	-20.39	2.249e-92	0.1587	2.48e-15	0.06302	4.937e-06	0.1897	7.076e-60	0.2515	1.244e-16
17	rs17762769:43893403:G:A	43893403	A	ADD	13255	0.1918	0.08101	0.1636	0.2248	-20.39	2.249e-92	0.1587	2.48e-15	0.06302	4.937e-06	0.1897	7.076e-60	0.2515	1.244e-16
17	rs28364023:43894159:C:T	43894159	T	ADD	13255	0.1918	0.08101	0.1636	0.2248	-20.39	2.249e-92	0.1587	2.48e-15	0.06302	4.937e-06	0.1897	7.076e-60	0.2515	1.244e-16
17	rs55779147:43894510:G:A	43894510	A	ADD	13255	0.1918	0.08101	0.1636	0.2248	-20.39	2.249e-92	0.1587	2.48e-15	0.06302	4.937e-06	0.1897	7.076e-60	0.2515	1.244e-16
17	rs56099546:43894609:A:G	43894609	G	ADD	13255	0.1918	0.08101	0.1636	0.2248	-20.39	2.249e-92	0.1587	2.48e-15	0.06302	4.937e-06	0.1897	7.076e-60	0.2515	1.244e-16
17	rs56357543:43894547:C:T	43894547	T	ADD	13255	0.1918	0.08101	0.1636	0.2248	-20.39	2.249e-92	0.1587	2.48e-15	0.06302	4.937e-06	0.1897	7.076e-60	0.2515	1.244e-16
17	rs62054824:43929992:C:T	43929992	T	ADD	13244	0.1916	0.08104	0.1635	0.2246	-20.39	2.252e-92	0.1598	3.217e-15	0.06302	4.937e-06	0.1892	5.794e-60	0.2512	1.179e-16
17	rs4485406:43683627:C:G	43683627	G	ADD	13184	0.1933	0.08062	0.1651	0.2264	-20.39	2.256e-92	0.1642	2.314e-15	0.06387	5.54e-06	0.1979	2.91e-59	0.2279	2.034e-17
17	rs368673667:43708418:C:G	43708418	G	ADD	13245	0.1908	0.08125	0.1628	0.2238	-20.39	2.266e-92	0.1672	4.458e-15	0.06415	5.758e-06	0.1932	1.556e-59	0.2271	1.699e-17
17	rs67379001:43708415:CA:C	43708415	C	ADD	13245	0.1908	0.08125	0.1628	0.2238	-20.39	2.266e-92	0.1672	4.458e-15	0.06415	5.758e-06	0.1932	1.556e-59	0.2271	1.699e-17
17	17:43851209:A:AT	43851209	AT	ADD	13256	0.1909	0.08123	0.1628	0.2239	-20.39	2.269e-92	0.1591	2.816e-15	0.0633	5.092e-06	0.19	8.969e-60	0.2452	7.128e-17
17	rs111905143:44184808:C:G	44184808	G	ADD	13197	0.1908	0.08125	0.1627	0.2238	-20.38	2.292e-92	0.1679	5.065e-15	0.06382	5.685e-06	0.1877	4.079e-60	0.2446	6.871e-17
17	rs17334894:43827209:G:A	43827209	A	ADD	13238	0.1924	0.08086	0.1642	0.2254	-20.38	2.294e-92	0.1666	3.681e-15	0.06321	5.054e-06	0.1886	4.403e-60	0.2515	1.244e-16
17	rs62055942:43850966:A:G	43850966	G	ADD	13256	0.191	0.08122	0.1629	0.2239	-20.38	2.301e-92	0.1591	2.816e-15	0.0633	5.092e-06	0.1901	8.997e-60	0.2452	7.128e-17
17	rs4335809:43902216:C:T	43902216	T	ADD	13252	0.1918	0.08102	0.1636	0.2248	-20.38	2.318e-92	0.1585	2.367e-15	0.06302	4.937e-06	0.1898	7.532e-60	0.2515	1.244e-16
17	rs753235:43946223:G:A	43946223	A	ADD	13231	0.1987	0.07927	0.1701	0.2321	-20.38	2.329e-92	0.1956	1.402e-14	0.06309	4.959e-06	0.1927	4.576e-60	0.2544	7.975e-17
17	rs113762994:43847095:C:T	43847095	T	ADD	13252	0.1918	0.08102	0.1636	0.2248	-20.38	2.332e-92	0.1666	3.681e-15	0.0633	5.092e-06	0.1897	6.947e-60	0.2452	7.128e-17
17	rs17689378:43881790:C:T	43881790	T	ADD	13239	0.1901	0.08144	0.1621	0.223	-20.38	2.332e-92	0.152	2.233e-15	0.06326	5.132e-06	0.1902	1.004e-59	0.2466	9.384e-17
17	rs55979424:43900081:C:T	43900081	T	ADD	13252	0.1918	0.08101	0.1636	0.2248	-20.38	2.335e-92	0.1587	2.48e-15	0.06302	4.937e-06	0.1898	7.532e-60	0.2513	1.173e-16
17	17:44127471:GTGGTTTCACCA:G	44127471	G	ADD	13241	0.191	0.08123	0.1628	0.2239	-20.38	2.344e-92	0.1603	3.591e-15	0.06314	5.021e-06	0.1877	4.001e-60	0.2529	1.685e-16
17	rs111735741:43856372:G:A	43856372	A	ADD	13249	0.1909	0.08124	0.1628	0.2239	-20.38	2.344e-92	0.1585	2.409e-15	0.06328	5.122e-06	0.1901	1.026e-59	0.2452	7.128e-17
17	rs111878933:43856341:C:T	43856341	T	ADD	13249	0.1909	0.08124	0.1628	0.2239	-20.38	2.344e-92	0.1585	2.409e-15	0.06328	5.122e-06	0.1901	1.026e-59	0.2452	7.128e-17
17	rs56026128:43931244:G:C	43931244	C	ADD	13242	0.1917	0.08103	0.1636	0.2247	-20.38	2.354e-92	0.1595	3e-15	0.06309	4.954e-06	0.1892	5.647e-60	0.2517	1.302e-16
17	rs56329743:43931245:G:A	43931245	A	ADD	13242	0.1917	0.08103	0.1636	0.2247	-20.38	2.354e-92	0.1595	3e-15	0.06309	4.954e-06	0.1892	5.647e-60	0.2517	1.302e-16
17	17:44260931:GGAGAGA:G	44260931	G	ADD	13223	0.1908	0.08128	0.1627	0.2237	-20.38	2.37e-92	0.1567	1.679e-15	0.06442	5.913e-06	0.188	6.026e-60	0.2507	1.081e-16
17	17:44260939:GA:G	44260939	G	ADD	13223	0.1908	0.08128	0.1627	0.2237	-20.38	2.37e-92	0.1567	1.679e-15	0.06442	5.913e-06	0.188	6.026e-60	0.2507	1.081e-16
17	rs11079717:43835351:T:C	43835351	C	ADD	13258	0.1918	0.08101	0.1636	0.2248	-20.38	2.371e-92	0.1666	3.681e-15	0.06318	5.011e-06	0.1898	7.251e-60	0.2452	7.128e-17
17	rs12943085:43834482:G:A	43834482	A	ADD	13258	0.1918	0.08101	0.1636	0.2248	-20.38	2.371e-92	0.1666	3.681e-15	0.06318	5.011e-06	0.1898	7.251e-60	0.2452	7.128e-17
17	rs143196316:43836109:A:AATT	43836109	AATT	ADD	13258	0.1918	0.08101	0.1636	0.2248	-20.38	2.371e-92	0.1666	3.681e-15	0.06318	5.011e-06	0.1898	7.251e-60	0.2452	7.128e-17
17	rs34008514:43834314:A:G	43834314	G	ADD	13258	0.1918	0.08101	0.1636	0.2248	-20.38	2.371e-92	0.1666	3.681e-15	0.06318	5.011e-06	0.1898	7.251e-60	0.2452	7.128e-17
17	rs62055878:43835854:C:A	43835854	A	ADD	13258	0.1918	0.08101	0.1636	0.2248	-20.38	2.371e-92	0.1666	3.681e-15	0.06318	5.011e-06	0.1898	7.251e-60	0.2452	7.128e-17
17	rs7350923:43834970:C:T	43834970	T	ADD	13258	0.1918	0.08101	0.1636	0.2248	-20.38	2.371e-92	0.1666	3.681e-15	0.06318	5.011e-06	0.1898	7.251e-60	0.2452	7.128e-17
17	rs74514268:43836191:G:A	43836191	A	ADD	13258	0.1918	0.08101	0.1636	0.2248	-20.38	2.371e-92	0.1666	3.681e-15	0.06318	5.011e-06	0.1898	7.251e-60	0.2452	7.128e-17
17	rs76669427:43836051:T:A	43836051	A	ADD	13253	0.1918	0.08102	0.1636	0.2248	-20.38	2.372e-92	0.1666	3.681e-15	0.06335	5.134e-06	0.1897	6.804e-60	0.2452	7.128e-17
17	rs17563965:43990919:A:G	43990919	G	ADD	13258	0.1925	0.08084	0.1643	0.2255	-20.38	2.374e-92	0.1597	3.132e-15	0.06396	5.77e-06	0.1903	4.797e-60	0.2507	1.085e-16
17	rs62055471:43943755:T:C	43943755	C	ADD	13219	0.1941	0.08043	0.1658	0.2273	-20.38	2.379e-92	0.1568	1.701e-15	0.06298	4.889e-06	0.1941	1.34e-59	0.2493	8.38e-17
17	17:43898362:AAGG:A	43898362	A	ADD	13253	0.1918	0.08101	0.1636	0.2248	-20.38	2.392e-92	0.1587	2.48e-15	0.06302	4.937e-06	0.1898	7.532e-60	0.2515	1.244e-16
17	rs111739681:43898459:C:T	43898459	T	ADD	13253	0.1918	0.08101	0.1636	0.2248	-20.38	2.392e-92	0.1587	2.48e-15	0.06302	4.937e-06	0.1898	7.532e-60	0.2515	1.244e-16
17	rs112137135:43900817:A:G	43900817	G	ADD	13253	0.1918	0.08101	0.1636	0.2248	-20.38	2.392e-92	0.1587	2.48e-15	0.06302	4.937e-06	0.1898	7.532e-60	0.2515	1.244e-16
17	rs17689653:43898963:A:T	43898963	T	ADD	13253	0.1918	0.08101	0.1636	0.2248	-20.38	2.392e-92	0.1587	2.48e-15	0.06302	4.937e-06	0.1898	7.532e-60	0.2515	1.244e-16
17	rs17762882:43898887:T:C	43898887	C	ADD	13253	0.1918	0.08101	0.1636	0.2248	-20.38	2.392e-92	0.1587	2.48e-15	0.06302	4.937e-06	0.1898	7.532e-60	0.2515	1.244e-16
17	rs17762912:43899161:A:C	43899161	C	ADD	13253	0.1918	0.08101	0.1636	0.2248	-20.38	2.392e-92	0.1587	2.48e-15	0.06302	4.937e-06	0.1898	7.532e-60	0.2515	1.244e-16
17	rs17762954:43899786:C:T	43899786	T	ADD	13253	0.1918	0.08101	0.1636	0.2248	-20.38	2.392e-92	0.1587	2.48e-15	0.06302	4.937e-06	0.1898	7.532e-60	0.2515	1.244e-16
17	rs17763050:43903336:G:A	43903336	A	ADD	13253	0.1918	0.08101	0.1636	0.2248	-20.38	2.392e-92	0.1587	2.48e-15	0.06302	4.937e-06	0.1898	7.532e-60	0.2515	1.244e-16
17	rs3885074:43902738:C:A	43902738	A	ADD	13253	0.1918	0.08101	0.1636	0.2248	-20.38	2.392e-92	0.1587	2.48e-15	0.06302	4.937e-06	0.1898	7.532e-60	0.2515	1.244e-16
17	rs3885075:43902799:A:G	43902799	G	ADD	13253	0.1918	0.08101	0.1636	0.2248	-20.38	2.392e-92	0.1587	2.48e-15	0.06302	4.937e-06	0.1898	7.532e-60	0.2515	1.244e-16
17	rs41280118:43903089:C:T	43903089	T	ADD	13253	0.1918	0.08101	0.1636	0.2248	-20.38	2.392e-92	0.1587	2.48e-15	0.06302	4.937e-06	0.1898	7.532e-60	0.2515	1.244e-16
17	rs4523962:43902522:G:A	43902522	A	ADD	13253	0.1918	0.08101	0.1636	0.2248	-20.38	2.392e-92	0.1587	2.48e-15	0.06302	4.937e-06	0.1898	7.532e-60	0.2515	1.244e-16
17	rs55638417:43900434:A:G	43900434	G	ADD	13253	0.1918	0.08101	0.1636	0.2248	-20.38	2.392e-92	0.1587	2.48e-15	0.06302	4.937e-06	0.1898	7.532e-60	0.2515	1.244e-16
17	rs62057114:43899401:C:T	43899401	T	ADD	13253	0.1918	0.08101	0.1636	0.2248	-20.38	2.392e-92	0.1587	2.48e-15	0.06302	4.937e-06	0.1898	7.532e-60	0.2515	1.244e-16
17	rs62057115:43899417:G:C	43899417	C	ADD	13253	0.1918	0.08101	0.1636	0.2248	-20.38	2.392e-92	0.1587	2.48e-15	0.06302	4.937e-06	0.1898	7.532e-60	0.2515	1.244e-16
17	rs62057116:43899655:T:C	43899655	C	ADD	13253	0.1918	0.08101	0.1636	0.2248	-20.38	2.392e-92	0.1587	2.48e-15	0.06302	4.937e-06	0.1898	7.532e-60	0.2515	1.244e-16
17	rs62057117:43899657:C:G	43899657	G	ADD	13253	0.1918	0.08101	0.1636	0.2248	-20.38	2.392e-92	0.1587	2.48e-15	0.06302	4.937e-06	0.1898	7.532e-60	0.2515	1.244e-16
17	rs62057118:43899727:A:G	43899727	G	ADD	13253	0.1918	0.08101	0.1636	0.2248	-20.38	2.392e-92	0.1587	2.48e-15	0.06302	4.937e-06	0.1898	7.532e-60	0.2515	1.244e-16
17	rs62057119:43899736:G:A	43899736	A	ADD	13253	0.1918	0.08101	0.1636	0.2248	-20.38	2.392e-92	0.1587	2.48e-15	0.06302	4.937e-06	0.1898	7.532e-60	0.2515	1.244e-16
17	rs62057121:43900760:G:A	43900760	A	ADD	13253	0.1918	0.08101	0.1636	0.2248	-20.38	2.392e-92	0.1587	2.48e-15	0.06302	4.937e-06	0.1898	7.532e-60	0.2515	1.244e-16
17	rs62057123:43901238:A:G	43901238	G	ADD	13253	0.1918	0.08101	0.1636	0.2248	-20.38	2.392e-92	0.1587	2.48e-15	0.06302	4.937e-06	0.1898	7.532e-60	0.2515	1.244e-16
17	rs62057143:43901528:T:C	43901528	C	ADD	13253	0.1918	0.08101	0.1636	0.2248	-20.38	2.392e-92	0.1587	2.48e-15	0.06302	4.937e-06	0.1898	7.532e-60	0.2515	1.244e-16
17	rs62057144:43901558:A:G	43901558	G	ADD	13253	0.1918	0.08101	0.1636	0.2248	-20.38	2.392e-92	0.1587	2.48e-15	0.06302	4.937e-06	0.1898	7.532e-60	0.2515	1.244e-16
17	rs62057146:43903106:A:G	43903106	G	ADD	13253	0.1918	0.08101	0.1636	0.2248	-20.38	2.392e-92	0.1587	2.48e-15	0.06302	4.937e-06	0.1898	7.532e-60	0.2515	1.244e-16
17	rs62057149:43903546:A:G	43903546	G	ADD	13253	0.1918	0.08101	0.1636	0.2248	-20.38	2.392e-92	0.1587	2.48e-15	0.06302	4.937e-06	0.1898	7.532e-60	0.2515	1.244e-16
17	rs62057150:43903548:C:T	43903548	T	ADD	13253	0.1918	0.08101	0.1636	0.2248	-20.38	2.392e-92	0.1587	2.48e-15	0.06302	4.937e-06	0.1898	7.532e-60	0.2515	1.244e-16
17	rs62057152:43904110:G:C	43904110	C	ADD	13253	0.1918	0.08101	0.1636	0.2248	-20.38	2.392e-92	0.1587	2.48e-15	0.06302	4.937e-06	0.1898	7.532e-60	0.2515	1.244e-16
17	rs62057154:43904610:C:T	43904610	T	ADD	13253	0.1918	0.08101	0.1636	0.2248	-20.38	2.392e-92	0.1587	2.48e-15	0.06302	4.937e-06	0.1898	7.532e-60	0.2515	1.244e-16
17	rs62057155:43904673:C:T	43904673	T	ADD	13253	0.1918	0.08101	0.1636	0.2248	-20.38	2.392e-92	0.1587	2.48e-15	0.06302	4.937e-06	0.1898	7.532e-60	0.2515	1.244e-16
17	rs78917479:43899611:C:T	43899611	T	ADD	13253	0.1918	0.08101	0.1636	0.2248	-20.38	2.392e-92	0.1587	2.48e-15	0.06302	4.937e-06	0.1898	7.532e-60	0.2515	1.244e-16
17	rs79501144:43900697:C:T	43900697	T	ADD	13253	0.1918	0.08101	0.1636	0.2248	-20.38	2.392e-92	0.1587	2.48e-15	0.06302	4.937e-06	0.1898	7.532e-60	0.2515	1.244e-16
17	rs74998289:43913558:T:G	43913558	G	ADD	13251	0.1926	0.08082	0.1643	0.2256	-20.38	2.401e-92	0.1597	3.025e-15	0.06294	4.878e-06	0.1908	7.048e-60	0.2504	1.018e-16
17	rs75104593:43913557:T:G	43913557	G	ADD	13251	0.1926	0.08082	0.1643	0.2256	-20.38	2.401e-92	0.1597	3.025e-15	0.06294	4.878e-06	0.1908	7.048e-60	0.2504	1.018e-16
17	rs113093579:43934116:T:G	43934116	G	ADD	13241	0.1917	0.08104	0.1635	0.2247	-20.38	2.411e-92	0.1598	3.233e-15	0.06334	5.114e-06	0.1893	6.061e-60	0.2507	1.085e-16
17	rs1876827:43911832:T:C	43911832	C	ADD	13258	0.1925	0.08083	0.1643	0.2256	-20.38	2.424e-92	0.159	2.645e-15	0.06302	4.937e-06	0.1907	6.815e-60	0.2515	1.244e-16
17	rs1876829:43911443:T:C	43911443	C	ADD	13258	0.1925	0.08083	0.1643	0.2256	-20.38	2.424e-92	0.159	2.645e-15	0.06302	4.937e-06	0.1907	6.815e-60	0.2515	1.244e-16
17	rs1876830:43911352:C:T	43911352	T	ADD	13258	0.1925	0.08083	0.1643	0.2256	-20.38	2.424e-92	0.159	2.645e-15	0.06302	4.937e-06	0.1907	6.815e-60	0.2515	1.244e-16
17	rs1568949:43792975:G:A	43792975	A	ADD	13255	0.1919	0.081	0.1637	0.2249	-20.38	2.426e-92	0.167	3.726e-15	0.06415	5.758e-06	0.1896	6.261e-60	0.2452	7.128e-17
17	rs12948216:43836673:C:T	43836673	T	ADD	13259	0.1918	0.08101	0.1637	0.2248	-20.38	2.432e-92	0.1666	3.681e-15	0.06318	5.011e-06	0.1898	7.421e-60	0.2452	7.128e-17
17	rs55747440:43837115:A:G	43837115	G	ADD	13259	0.1918	0.08101	0.1637	0.2248	-20.38	2.432e-92	0.1666	3.681e-15	0.06318	5.011e-06	0.1898	7.421e-60	0.2452	7.128e-17
17	rs55801356:43837237:A:G	43837237	G	ADD	13259	0.1918	0.08101	0.1637	0.2248	-20.38	2.432e-92	0.1666	3.681e-15	0.06318	5.011e-06	0.1898	7.421e-60	0.2452	7.128e-17
17	rs56013908:43836920:T:C	43836920	C	ADD	13259	0.1918	0.08101	0.1637	0.2248	-20.38	2.432e-92	0.1666	3.681e-15	0.06318	5.011e-06	0.1898	7.421e-60	0.2452	7.128e-17
17	rs56168907:43837091:T:C	43837091	C	ADD	13259	0.1918	0.08101	0.1637	0.2248	-20.38	2.432e-92	0.1666	3.681e-15	0.06318	5.011e-06	0.1898	7.421e-60	0.2452	7.128e-17
17	rs62055879:43836578:G:A	43836578	A	ADD	13259	0.1918	0.08101	0.1637	0.2248	-20.38	2.432e-92	0.1666	3.681e-15	0.06318	5.011e-06	0.1898	7.421e-60	0.2452	7.128e-17
17	rs55946323:44031946:A:G	44031946	G	ADD	13236	0.191	0.08122	0.1629	0.224	-20.38	2.435e-92	0.1605	3.562e-15	0.06327	5.091e-06	0.1881	5.694e-60	0.2499	9.308e-17
17	rs1467968:43986396:C:T	43986396	T	ADD	13256	0.1925	0.08084	0.1643	0.2256	-20.38	2.446e-92	0.1597	3.132e-15	0.06396	5.77e-06	0.1903	4.924e-60	0.2507	1.085e-16
17	rs11079721:43840107:C:A	43840107	A	ADD	13257	0.1918	0.08102	0.1636	0.2248	-20.38	2.451e-92	0.1666	3.681e-15	0.06318	5.011e-06	0.1898	7.498e-60	0.2452	7.128e-17
17	rs12150621:43838482:G:T	43838482	T	ADD	13257	0.1918	0.08102	0.1636	0.2248	-20.38	2.451e-92	0.1666	3.681e-15	0.06318	5.011e-06	0.1898	7.498e-60	0.2452	7.128e-17
17	rs28439278:43838071:C:T	43838071	T	ADD	13257	0.1918	0.08102	0.1636	0.2248	-20.38	2.451e-92	0.1666	3.681e-15	0.06318	5.011e-06	0.1898	7.498e-60	0.2452	7.128e-17
17	rs62055885:43838014:A:G	43838014	G	ADD	13257	0.1918	0.08102	0.1636	0.2248	-20.38	2.451e-92	0.1666	3.681e-15	0.06318	5.011e-06	0.1898	7.498e-60	0.2452	7.128e-17
17	rs62055886:43838678:G:A	43838678	A	ADD	13257	0.1918	0.08102	0.1636	0.2248	-20.38	2.451e-92	0.1666	3.681e-15	0.06318	5.011e-06	0.1898	7.498e-60	0.2452	7.128e-17
17	rs62055887:43838710:T:C	43838710	C	ADD	13257	0.1918	0.08102	0.1636	0.2248	-20.38	2.451e-92	0.1666	3.681e-15	0.06318	5.011e-06	0.1898	7.498e-60	0.2452	7.128e-17
17	rs62055889:43838919:G:A	43838919	A	ADD	13257	0.1918	0.08102	0.1636	0.2248	-20.38	2.451e-92	0.1666	3.681e-15	0.06318	5.011e-06	0.1898	7.498e-60	0.2452	7.128e-17
17	rs71375313:43839253:G:A	43839253	A	ADD	13257	0.1918	0.08102	0.1636	0.2248	-20.38	2.451e-92	0.1666	3.681e-15	0.06318	5.011e-06	0.1898	7.498e-60	0.2452	7.128e-17
17	rs79882507:43837782:A:G	43837782	G	ADD	13257	0.1918	0.08102	0.1636	0.2248	-20.38	2.451e-92	0.1666	3.681e-15	0.06318	5.011e-06	0.1898	7.498e-60	0.2452	7.128e-17
17	rs62057156:43904948:G:C	43904948	C	ADD	13254	0.1918	0.08101	0.1637	0.2248	-20.38	2.453e-92	0.1587	2.48e-15	0.06302	4.937e-06	0.1898	7.719e-60	0.2515	1.244e-16
17	rs62057157:43905313:G:C	43905313	C	ADD	13254	0.1918	0.08101	0.1637	0.2248	-20.38	2.453e-92	0.1587	2.48e-15	0.06302	4.937e-06	0.1898	7.719e-60	0.2515	1.244e-16
17	rs78872653:43905134:G:A	43905134	A	ADD	13254	0.1918	0.08101	0.1637	0.2248	-20.38	2.453e-92	0.1587	2.48e-15	0.06302	4.937e-06	0.1898	7.719e-60	0.2515	1.244e-16
17	rs56205560:43804389:T:A	43804389	A	ADD	13258	0.1918	0.08102	0.1637	0.2248	-20.38	2.468e-92	0.1666	3.681e-15	0.06321	5.054e-06	0.1896	6.252e-60	0.2461	8.561e-17
17	rs56380663:43804619:C:T	43804619	T	ADD	13258	0.1918	0.08102	0.1637	0.2248	-20.38	2.468e-92	0.1666	3.681e-15	0.06321	5.054e-06	0.1896	6.252e-60	0.2461	8.561e-17
17	rs62054834:43934314:T:C	43934314	C	ADD	13242	0.1917	0.08104	0.1636	0.2247	-20.38	2.474e-92	0.1598	3.233e-15	0.06337	5.159e-06	0.1893	6.061e-60	0.2507	1.085e-16
17	17:44045585:C:A	44045585	A	ADD	13234	0.1918	0.08103	0.1636	0.2248	-20.38	2.476e-92	0.1671	4.118e-15	0.06079	4.357e-06	0.188	5.313e-60	0.2524	1.482e-16
17	rs16940681:43912159:G:C	43912159	C	ADD	13259	0.1926	0.08083	0.1644	0.2256	-20.38	2.516e-92	0.1592	2.741e-15	0.06302	4.937e-06	0.1907	6.815e-60	0.2515	1.244e-16
17	rs28364021:43912282:C:T	43912282	T	ADD	13259	0.1926	0.08083	0.1644	0.2256	-20.38	2.516e-92	0.1592	2.741e-15	0.06302	4.937e-06	0.1907	6.815e-60	0.2515	1.244e-16
17	rs4525537:43912723:T:C	43912723	C	ADD	13259	0.1926	0.08083	0.1644	0.2256	-20.38	2.516e-92	0.1592	2.741e-15	0.06302	4.937e-06	0.1907	6.815e-60	0.2515	1.244e-16
17	17:43989151:A:AC	43989151	AC	ADD	13257	0.1925	0.08084	0.1643	0.2256	-20.38	2.52e-92	0.1597	3.132e-15	0.06396	5.77e-06	0.1904	5.062e-60	0.2507	1.085e-16
17	17:43989159:G:GC	43989159	GC	ADD	13257	0.1925	0.08084	0.1643	0.2256	-20.38	2.52e-92	0.1597	3.132e-15	0.06396	5.77e-06	0.1904	5.062e-60	0.2507	1.085e-16
17	rs111447859:43987184:T:C	43987184	C	ADD	13257	0.1925	0.08084	0.1643	0.2256	-20.38	2.52e-92	0.1597	3.132e-15	0.06396	5.77e-06	0.1904	5.062e-60	0.2507	1.085e-16
17	rs12150125:43986432:G:A	43986432	A	ADD	13257	0.1925	0.08084	0.1643	0.2256	-20.38	2.52e-92	0.1597	3.132e-15	0.06396	5.77e-06	0.1904	5.062e-60	0.2507	1.085e-16
17	rs12150527:43986462:A:G	43986462	G	ADD	13257	0.1925	0.08084	0.1643	0.2256	-20.38	2.52e-92	0.1597	3.132e-15	0.06396	5.77e-06	0.1904	5.062e-60	0.2507	1.085e-16
17	rs199995459:43989149:A:AAC	43989149	AAC	ADD	13257	0.1925	0.08084	0.1643	0.2256	-20.38	2.52e-92	0.1597	3.132e-15	0.06396	5.77e-06	0.1904	5.062e-60	0.2507	1.085e-16
17	rs28439143:43987723:G:A	43987723	A	ADD	13257	0.1925	0.08084	0.1643	0.2256	-20.38	2.52e-92	0.1597	3.132e-15	0.06396	5.77e-06	0.1904	5.062e-60	0.2507	1.085e-16
17	rs4371195:43986420:A:G	43986420	G	ADD	13257	0.1925	0.08084	0.1643	0.2256	-20.38	2.52e-92	0.1597	3.132e-15	0.06396	5.77e-06	0.1904	5.062e-60	0.2507	1.085e-16
17	rs62056812:43987154:G:A	43987154	A	ADD	13257	0.1925	0.08084	0.1643	0.2256	-20.38	2.52e-92	0.1597	3.132e-15	0.06396	5.77e-06	0.1904	5.062e-60	0.2507	1.085e-16
17	rs62056837:43988884:T:C	43988884	C	ADD	13257	0.1925	0.08084	0.1643	0.2256	-20.38	2.52e-92	0.1597	3.132e-15	0.06396	5.77e-06	0.1904	5.062e-60	0.2507	1.085e-16
17	rs62056838:43989087:A:G	43989087	G	ADD	13257	0.1925	0.08084	0.1643	0.2256	-20.38	2.52e-92	0.1597	3.132e-15	0.06396	5.77e-06	0.1904	5.062e-60	0.2507	1.085e-16
17	rs62056839:43989221:T:C	43989221	C	ADD	13257	0.1925	0.08084	0.1643	0.2256	-20.38	2.52e-92	0.1597	3.132e-15	0.06396	5.77e-06	0.1904	5.062e-60	0.2507	1.085e-16
17	rs66760063:43989129:CA:C	43989129	C	ADD	13257	0.1925	0.08084	0.1643	0.2256	-20.38	2.52e-92	0.1597	3.132e-15	0.06396	5.77e-06	0.1904	5.062e-60	0.2507	1.085e-16
17	rs7502888:43986992:G:C	43986992	C	ADD	13257	0.1925	0.08084	0.1643	0.2256	-20.38	2.52e-92	0.1597	3.132e-15	0.06396	5.77e-06	0.1904	5.062e-60	0.2507	1.085e-16
17	rs62055883:43837446:C:G	43837446	G	ADD	13258	0.1918	0.08102	0.1637	0.2248	-20.38	2.523e-92	0.1666	3.681e-15	0.06318	5.011e-06	0.1898	7.679e-60	0.2452	7.128e-17
17	rs62057158:43907143:G:A	43907143	A	ADD	13255	0.1918	0.08101	0.1637	0.2249	-20.38	2.523e-92	0.1587	2.48e-15	0.06302	4.937e-06	0.1899	7.911e-60	0.2515	1.244e-16
17	rs62055901:43845041:G:A	43845041	A	ADD	13254	0.1918	0.08102	0.1637	0.2249	-20.38	2.526e-92	0.1666	3.681e-15	0.0633	5.092e-06	0.1898	7.492e-60	0.2452	7.128e-17
17	17:44028469:CA:C	44028469	C	ADD	13233	0.1911	0.08122	0.1629	0.224	-20.38	2.527e-92	0.16	3.251e-15	0.06327	5.091e-06	0.1883	6.289e-60	0.2499	9.308e-17
17	17:44029510:TGATG:T	44029510	T	ADD	13233	0.1911	0.08122	0.1629	0.224	-20.38	2.527e-92	0.16	3.251e-15	0.06327	5.091e-06	0.1883	6.289e-60	0.2499	9.308e-17
17	rs74903707:44028707:G:A	44028707	A	ADD	13233	0.1911	0.08122	0.1629	0.224	-20.38	2.527e-92	0.16	3.251e-15	0.06327	5.091e-06	0.1883	6.289e-60	0.2499	9.308e-17
17	rs76839282:44029178:G:C	44029178	C	ADD	13233	0.1911	0.08122	0.1629	0.224	-20.38	2.527e-92	0.16	3.251e-15	0.06327	5.091e-06	0.1883	6.289e-60	0.2499	9.308e-17
17	rs77017444:44028796:T:C	44028796	C	ADD	13233	0.1911	0.08122	0.1629	0.224	-20.38	2.527e-92	0.16	3.251e-15	0.06327	5.091e-06	0.1883	6.289e-60	0.2499	9.308e-17
17	17:43989509:TA:T	43989509	T	ADD	13260	0.1926	0.08084	0.1643	0.2256	-20.38	2.532e-92	0.1597	3.132e-15	0.06396	5.77e-06	0.1904	5.093e-60	0.2507	1.085e-16
17	17:43991252:AC:A	43991252	A	ADD	13260	0.1926	0.08084	0.1643	0.2256	-20.38	2.532e-92	0.1597	3.132e-15	0.06396	5.77e-06	0.1904	5.093e-60	0.2507	1.085e-16
17	17:43991468:T:TA	43991468	TA	ADD	13260	0.1926	0.08084	0.1643	0.2256	-20.38	2.532e-92	0.1597	3.132e-15	0.06396	5.77e-06	0.1904	5.093e-60	0.2507	1.085e-16
17	17:43994508:GAGA:G	43994508	G	ADD	13260	0.1926	0.08084	0.1643	0.2256	-20.38	2.532e-92	0.1597	3.132e-15	0.06396	5.77e-06	0.1904	5.093e-60	0.2507	1.085e-16
17	rs111541901:43994358:C:T	43994358	T	ADD	13260	0.1926	0.08084	0.1643	0.2256	-20.38	2.532e-92	0.1597	3.132e-15	0.06396	5.77e-06	0.1904	5.093e-60	0.2507	1.085e-16
17	rs112116311:43989898:T:G	43989898	G	ADD	13260	0.1926	0.08084	0.1643	0.2256	-20.38	2.532e-92	0.1597	3.132e-15	0.06396	5.77e-06	0.1904	5.093e-60	0.2507	1.085e-16
17	rs112647192:43994623:G:A	43994623	A	ADD	13260	0.1926	0.08084	0.1643	0.2256	-20.38	2.532e-92	0.1597	3.132e-15	0.06396	5.77e-06	0.1904	5.093e-60	0.2507	1.085e-16
17	rs17564020:43991781:G:T	43991781	T	ADD	13260	0.1926	0.08084	0.1643	0.2256	-20.38	2.532e-92	0.1597	3.132e-15	0.06396	5.77e-06	0.1904	5.093e-60	0.2507	1.085e-16
17	rs17564153:43995098:G:A	43995098	A	ADD	13260	0.1926	0.08084	0.1643	0.2256	-20.38	2.532e-92	0.1597	3.132e-15	0.06396	5.77e-06	0.1904	5.093e-60	0.2507	1.085e-16
17	rs17649518:43994386:C:A	43994386	A	ADD	13260	0.1926	0.08084	0.1643	0.2256	-20.38	2.532e-92	0.1597	3.132e-15	0.06396	5.77e-06	0.1904	5.093e-60	0.2507	1.085e-16
17	rs17649571:43994952:A:G	43994952	G	ADD	13260	0.1926	0.08084	0.1643	0.2256	-20.38	2.532e-92	0.1597	3.132e-15	0.06396	5.77e-06	0.1904	5.093e-60	0.2507	1.085e-16
17	rs200326647:43995139:TTTTTTTTTTTC:T	43995139	T	ADD	13260	0.1926	0.08084	0.1643	0.2256	-20.38	2.532e-92	0.1597	3.132e-15	0.06396	5.77e-06	0.1904	5.093e-60	0.2507	1.085e-16
17	rs55682376:43991888:G:A	43991888	A	ADD	13260	0.1926	0.08084	0.1643	0.2256	-20.38	2.532e-92	0.1597	3.132e-15	0.06396	5.77e-06	0.1904	5.093e-60	0.2507	1.085e-16
17	rs55788678:43992233:C:T	43992233	T	ADD	13260	0.1926	0.08084	0.1643	0.2256	-20.38	2.532e-92	0.1597	3.132e-15	0.06396	5.77e-06	0.1904	5.093e-60	0.2507	1.085e-16
17	rs55810795:43992283:A:G	43992283	G	ADD	13260	0.1926	0.08084	0.1643	0.2256	-20.38	2.532e-92	0.1597	3.132e-15	0.06396	5.77e-06	0.1904	5.093e-60	0.2507	1.085e-16
17	rs55933304:43992305:G:A	43992305	A	ADD	13260	0.1926	0.08084	0.1643	0.2256	-20.38	2.532e-92	0.1597	3.132e-15	0.06396	5.77e-06	0.1904	5.093e-60	0.2507	1.085e-16
17	rs56042957:43992244:G:A	43992244	A	ADD	13260	0.1926	0.08084	0.1643	0.2256	-20.38	2.532e-92	0.1597	3.132e-15	0.06396	5.77e-06	0.1904	5.093e-60	0.2507	1.085e-16
17	rs62056840:43989689:T:C	43989689	C	ADD	13260	0.1926	0.08084	0.1643	0.2256	-20.38	2.532e-92	0.1597	3.132e-15	0.06396	5.77e-06	0.1904	5.093e-60	0.2507	1.085e-16
17	rs62056841:43990041:A:C	43990041	C	ADD	13260	0.1926	0.08084	0.1643	0.2256	-20.38	2.532e-92	0.1597	3.132e-15	0.06396	5.77e-06	0.1904	5.093e-60	0.2507	1.085e-16
17	rs62056848:43992456:G:A	43992456	A	ADD	13260	0.1926	0.08084	0.1643	0.2256	-20.38	2.532e-92	0.1597	3.132e-15	0.06396	5.77e-06	0.1904	5.093e-60	0.2507	1.085e-16
17	rs62056849:43992463:G:C	43992463	C	ADD	13260	0.1926	0.08084	0.1643	0.2256	-20.38	2.532e-92	0.1597	3.132e-15	0.06396	5.77e-06	0.1904	5.093e-60	0.2507	1.085e-16
17	rs62056851:43992806:A:G	43992806	G	ADD	13260	0.1926	0.08084	0.1643	0.2256	-20.38	2.532e-92	0.1597	3.132e-15	0.06396	5.77e-06	0.1904	5.093e-60	0.2507	1.085e-16
17	rs62056856:43992939:T:C	43992939	C	ADD	13260	0.1926	0.08084	0.1643	0.2256	-20.38	2.532e-92	0.1597	3.132e-15	0.06396	5.77e-06	0.1904	5.093e-60	0.2507	1.085e-16
17	rs62056859:43994435:A:G	43994435	G	ADD	13260	0.1926	0.08084	0.1643	0.2256	-20.38	2.532e-92	0.1597	3.132e-15	0.06396	5.77e-06	0.1904	5.093e-60	0.2507	1.085e-16
17	rs78209533:43989909:A:G	43989909	G	ADD	13260	0.1926	0.08084	0.1643	0.2256	-20.38	2.532e-92	0.1597	3.132e-15	0.06396	5.77e-06	0.1904	5.093e-60	0.2507	1.085e-16
17	rs79860128:43990072:A:G	43990072	G	ADD	13260	0.1926	0.08084	0.1643	0.2256	-20.38	2.532e-92	0.1597	3.132e-15	0.06396	5.77e-06	0.1904	5.093e-60	0.2507	1.085e-16
17	rs56397077:43788419:C:A	43788419	A	ADD	13259	0.1918	0.08102	0.1637	0.2249	-20.38	2.54e-92	0.1666	3.681e-15	0.06415	5.758e-06	0.1896	6.462e-60	0.2452	7.128e-17
17	rs62056925:43788649:T:C	43788649	C	ADD	13259	0.1918	0.08102	0.1637	0.2249	-20.38	2.54e-92	0.1666	3.681e-15	0.06415	5.758e-06	0.1896	6.462e-60	0.2452	7.128e-17
17	rs62056926:43788666:C:G	43788666	G	ADD	13259	0.1918	0.08102	0.1637	0.2249	-20.38	2.54e-92	0.1666	3.681e-15	0.06415	5.758e-06	0.1896	6.462e-60	0.2452	7.128e-17
17	rs62056927:43788767:G:A	43788767	A	ADD	13259	0.1918	0.08102	0.1637	0.2249	-20.38	2.54e-92	0.1666	3.681e-15	0.06415	5.758e-06	0.1896	6.462e-60	0.2452	7.128e-17
17	rs62056928:43788782:C:T	43788782	T	ADD	13259	0.1918	0.08102	0.1637	0.2249	-20.38	2.54e-92	0.1666	3.681e-15	0.06415	5.758e-06	0.1896	6.462e-60	0.2452	7.128e-17
17	rs62056929:43789144:G:A	43789144	A	ADD	13259	0.1918	0.08102	0.1637	0.2249	-20.38	2.54e-92	0.1666	3.681e-15	0.06415	5.758e-06	0.1896	6.462e-60	0.2452	7.128e-17
17	17:44078816:TA:T	44078816	T	ADD	13231	0.1901	0.08146	0.1621	0.223	-20.38	2.543e-92	0.1609	3.984e-15	0.06379	5.445e-06	0.1867	5.265e-60	0.2502	1e-16
17	rs71363552:43834671:A:AC	43834671	AC	ADD	13255	0.1919	0.08101	0.1637	0.2249	-20.38	2.551e-92	0.1666	3.681e-15	0.06318	5.011e-06	0.1913	1.002e-59	0.2452	7.128e-17
17	rs62055936:43848761:T:A	43848761	A	ADD	13209	0.1925	0.08086	0.1643	0.2255	-20.38	2.552e-92	0.167	4.011e-15	0.06306	4.939e-06	0.1903	5.776e-60	0.2462	8.924e-17
17	rs55707339:43842462:T:C	43842462	C	ADD	13252	0.1919	0.08101	0.1637	0.2249	-20.38	2.559e-92	0.1666	3.681e-15	0.06318	5.011e-06	0.1899	7.994e-60	0.245	6.862e-17
17	rs77965652:43853457:A:G	43853457	G	ADD	13248	0.191	0.08123	0.1629	0.224	-20.38	2.559e-92	0.1598	3.278e-15	0.06352	5.239e-06	0.1899	7.976e-60	0.2452	7.128e-17
17	rs681485:43707619:C:A	43707619	A	ADD	13243	0.1902	0.08143	0.1622	0.2231	-20.38	2.566e-92	0.1672	4.102e-15	0.0643	5.87e-06	0.1933	1.659e-59	0.223	1.591e-17
17	17:43789413:CT:C	43789413	C	ADD	13255	0.1918	0.08103	0.1636	0.2248	-20.38	2.58e-92	0.1657	3.127e-15	0.06415	5.758e-06	0.1897	6.767e-60	0.2461	8.451e-17
17	rs34303488:43848181:C:T	43848181	T	ADD	13258	0.1919	0.08102	0.1637	0.2249	-20.38	2.58e-92	0.1666	3.681e-15	0.0633	5.092e-06	0.1898	7.615e-60	0.2452	7.128e-17
17	rs56070245:43847868:T:C	43847868	C	ADD	13258	0.1919	0.08102	0.1637	0.2249	-20.38	2.58e-92	0.1666	3.681e-15	0.0633	5.092e-06	0.1898	7.615e-60	0.2452	7.128e-17
17	rs56268325:43847741:T:C	43847741	C	ADD	13258	0.1919	0.08102	0.1637	0.2249	-20.38	2.58e-92	0.1666	3.681e-15	0.0633	5.092e-06	0.1898	7.615e-60	0.2452	7.128e-17
17	rs56387266:43847912:T:C	43847912	C	ADD	13258	0.1919	0.08102	0.1637	0.2249	-20.38	2.58e-92	0.1666	3.681e-15	0.0633	5.092e-06	0.1898	7.615e-60	0.2452	7.128e-17
17	rs62055928:43847374:G:A	43847374	A	ADD	13258	0.1919	0.08102	0.1637	0.2249	-20.38	2.58e-92	0.1666	3.681e-15	0.0633	5.092e-06	0.1898	7.615e-60	0.2452	7.128e-17
17	rs62055935:43848750:T:C	43848750	C	ADD	13258	0.1919	0.08102	0.1637	0.2249	-20.38	2.58e-92	0.1666	3.681e-15	0.0633	5.092e-06	0.1898	7.615e-60	0.2452	7.128e-17
17	rs62055937:43848968:G:T	43848968	T	ADD	13258	0.1919	0.08102	0.1637	0.2249	-20.38	2.58e-92	0.1666	3.681e-15	0.0633	5.092e-06	0.1898	7.615e-60	0.2452	7.128e-17
17	rs66516551:43848646:AG:A	43848646	A	ADD	13258	0.1919	0.08102	0.1637	0.2249	-20.38	2.58e-92	0.1666	3.681e-15	0.0633	5.092e-06	0.1898	7.615e-60	0.2452	7.128e-17
17	rs76294809:43849327:G:A	43849327	A	ADD	13258	0.1919	0.08102	0.1637	0.2249	-20.38	2.58e-92	0.1666	3.681e-15	0.0633	5.092e-06	0.1898	7.615e-60	0.2452	7.128e-17
17	rs74548327:43973080:A:G	43973080	G	ADD	13253	0.1926	0.08084	0.1643	0.2256	-20.38	2.584e-92	0.1589	2.664e-15	0.06396	5.77e-06	0.1904	5.241e-60	0.2516	1.297e-16
17	17:43792493:T:TAAAC	43792493	TAAAC	ADD	13257	0.1919	0.08102	0.1637	0.2249	-20.38	2.591e-92	0.1666	3.681e-15	0.06415	5.758e-06	0.1896	6.556e-60	0.2452	7.128e-17
17	17:43796396:TG:T	43796396	T	ADD	13257	0.1919	0.08102	0.1637	0.2249	-20.38	2.591e-92	0.1666	3.681e-15	0.06415	5.758e-06	0.1896	6.556e-60	0.2452	7.128e-17
17	17:43797157:TA:T	43797157	T	ADD	13257	0.1919	0.08102	0.1637	0.2249	-20.38	2.591e-92	0.1666	3.681e-15	0.06415	5.758e-06	0.1896	6.556e-60	0.2452	7.128e-17
17	17:43798784:A:AGAG	43798784	AGAG	ADD	13257	0.1919	0.08102	0.1637	0.2249	-20.38	2.591e-92	0.1666	3.681e-15	0.06415	5.758e-06	0.1896	6.556e-60	0.2452	7.128e-17
17	rs10514879:43802971:C:T	43802971	T	ADD	13257	0.1919	0.08102	0.1637	0.2249	-20.38	2.591e-92	0.1666	3.681e-15	0.06415	5.758e-06	0.1896	6.556e-60	0.2452	7.128e-17
17	rs1105569:43793388:C:T	43793388	T	ADD	13257	0.1919	0.08102	0.1637	0.2249	-20.38	2.591e-92	0.1666	3.681e-15	0.06415	5.758e-06	0.1896	6.556e-60	0.2452	7.128e-17
17	rs1105570:43793342:A:G	43793342	G	ADD	13257	0.1919	0.08102	0.1637	0.2249	-20.38	2.591e-92	0.1666	3.681e-15	0.06415	5.758e-06	0.1896	6.556e-60	0.2452	7.128e-17
17	rs1105571:43793200:A:T	43793200	T	ADD	13257	0.1919	0.08102	0.1637	0.2249	-20.38	2.591e-92	0.1666	3.681e-15	0.06415	5.758e-06	0.1896	6.556e-60	0.2452	7.128e-17
17	rs111415173:43795573:C:T	43795573	T	ADD	13257	0.1919	0.08102	0.1637	0.2249	-20.38	2.591e-92	0.1666	3.681e-15	0.06415	5.758e-06	0.1896	6.556e-60	0.2452	7.128e-17
17	rs111511018:43794828:T:C	43794828	C	ADD	13257	0.1919	0.08102	0.1637	0.2249	-20.38	2.591e-92	0.1666	3.681e-15	0.06415	5.758e-06	0.1896	6.556e-60	0.2452	7.128e-17
17	rs111985258:43795859:A:G	43795859	G	ADD	13257	0.1919	0.08102	0.1637	0.2249	-20.38	2.591e-92	0.1666	3.681e-15	0.06415	5.758e-06	0.1896	6.556e-60	0.2452	7.128e-17
17	rs112570965:43801092:T:C	43801092	C	ADD	13257	0.1919	0.08102	0.1637	0.2249	-20.38	2.591e-92	0.1666	3.681e-15	0.06415	5.758e-06	0.1896	6.556e-60	0.2452	7.128e-17
17	rs112995313:43795768:T:C	43795768	C	ADD	13257	0.1919	0.08102	0.1637	0.2249	-20.38	2.591e-92	0.1666	3.681e-15	0.06415	5.758e-06	0.1896	6.556e-60	0.2452	7.128e-17
17	rs113173628:43794899:C:T	43794899	T	ADD	13257	0.1919	0.08102	0.1637	0.2249	-20.38	2.591e-92	0.1666	3.681e-15	0.06415	5.758e-06	0.1896	6.556e-60	0.2452	7.128e-17
17	rs113661667:43791610:T:C	43791610	C	ADD	13257	0.1919	0.08102	0.1637	0.2249	-20.38	2.591e-92	0.1666	3.681e-15	0.06415	5.758e-06	0.1896	6.556e-60	0.2452	7.128e-17
17	rs147863707:43795676:CCTTCTT:C	43795676	C	ADD	13257	0.1919	0.08102	0.1637	0.2249	-20.38	2.591e-92	0.1666	3.681e-15	0.06415	5.758e-06	0.1896	6.556e-60	0.2452	7.128e-17
17	rs1568950:43792896:T:C	43792896	C	ADD	13257	0.1919	0.08102	0.1637	0.2249	-20.38	2.591e-92	0.1666	3.681e-15	0.06415	5.758e-06	0.1896	6.556e-60	0.2452	7.128e-17
17	rs1568951:43792895:T:G	43792895	G	ADD	13257	0.1919	0.08102	0.1637	0.2249	-20.38	2.591e-92	0.1666	3.681e-15	0.06415	5.758e-06	0.1896	6.556e-60	0.2452	7.128e-17
17	rs17563433:43800351:A:C	43800351	C	ADD	13257	0.1919	0.08102	0.1637	0.2249	-20.38	2.591e-92	0.1666	3.681e-15	0.06415	5.758e-06	0.1896	6.556e-60	0.2452	7.128e-17
17	rs17563501:43801695:C:T	43801695	T	ADD	13257	0.1919	0.08102	0.1637	0.2249	-20.38	2.591e-92	0.1666	3.681e-15	0.06415	5.758e-06	0.1896	6.556e-60	0.2452	7.128e-17
17	rs17649019:43801593:G:A	43801593	A	ADD	13257	0.1919	0.08102	0.1637	0.2249	-20.38	2.591e-92	0.1666	3.681e-15	0.06415	5.758e-06	0.1896	6.556e-60	0.2452	7.128e-17
17	rs1880749:43792586:A:C	43792586	C	ADD	13257	0.1919	0.08102	0.1637	0.2249	-20.38	2.591e-92	0.1666	3.681e-15	0.06415	5.758e-06	0.1896	6.556e-60	0.2452	7.128e-17
17	rs2532276:44246624:C:A	44246624	A	ADD	13197	0.1916	0.08108	0.1635	0.2246	-20.38	2.591e-92	0.156	1.45e-15	0.08674	3.45e-06	0.188	5.935e-60	0.2515	1.333e-16
17	rs4479289:43793951:G:A	43793951	A	ADD	13257	0.1919	0.08102	0.1637	0.2249	-20.38	2.591e-92	0.1666	3.681e-15	0.06415	5.758e-06	0.1896	6.556e-60	0.2452	7.128e-17
17	rs4605208:43794209:G:C	43794209	C	ADD	13257	0.1919	0.08102	0.1637	0.2249	-20.38	2.591e-92	0.1666	3.681e-15	0.06415	5.758e-06	0.1896	6.556e-60	0.2452	7.128e-17
17	rs55787734:43799052:A:G	43799052	G	ADD	13257	0.1919	0.08102	0.1637	0.2249	-20.38	2.591e-92	0.1666	3.681e-15	0.06415	5.758e-06	0.1896	6.556e-60	0.2452	7.128e-17
17	rs55838058:43798902:C:T	43798902	T	ADD	13257	0.1919	0.08102	0.1637	0.2249	-20.38	2.591e-92	0.1666	3.681e-15	0.06415	5.758e-06	0.1896	6.556e-60	0.2452	7.128e-17
17	rs55849973:43792418:T:C	43792418	C	ADD	13257	0.1919	0.08102	0.1637	0.2249	-20.38	2.591e-92	0.1666	3.681e-15	0.06415	5.758e-06	0.1896	6.556e-60	0.2452	7.128e-17
17	rs55896111:43799048:G:A	43799048	A	ADD	13257	0.1919	0.08102	0.1637	0.2249	-20.38	2.591e-92	0.1666	3.681e-15	0.06415	5.758e-06	0.1896	6.556e-60	0.2452	7.128e-17
17	rs55962674:43799033:C:T	43799033	T	ADD	13257	0.1919	0.08102	0.1637	0.2249	-20.38	2.591e-92	0.1666	3.681e-15	0.06415	5.758e-06	0.1896	6.556e-60	0.2452	7.128e-17
17	rs55973918:43792252:C:A	43792252	A	ADD	13257	0.1919	0.08102	0.1637	0.2249	-20.38	2.591e-92	0.1666	3.681e-15	0.06415	5.758e-06	0.1896	6.556e-60	0.2452	7.128e-17
17	rs55989971:43798160:G:A	43798160	A	ADD	13257	0.1919	0.08102	0.1637	0.2249	-20.38	2.591e-92	0.1666	3.681e-15	0.06415	5.758e-06	0.1896	6.556e-60	0.2452	7.128e-17
17	rs56062621:43798903:A:G	43798903	G	ADD	13257	0.1919	0.08102	0.1637	0.2249	-20.38	2.591e-92	0.1666	3.681e-15	0.06415	5.758e-06	0.1896	6.556e-60	0.2452	7.128e-17
17	rs56160448:43792358:A:G	43792358	G	ADD	13257	0.1919	0.08102	0.1637	0.2249	-20.38	2.591e-92	0.1666	3.681e-15	0.06415	5.758e-06	0.1896	6.556e-60	0.2452	7.128e-17
17	rs56323722:43798015:A:C	43798015	C	ADD	13257	0.1919	0.08102	0.1637	0.2249	-20.38	2.591e-92	0.1666	3.681e-15	0.06415	5.758e-06	0.1896	6.556e-60	0.2452	7.128e-17
17	rs62054378:43799667:C:A	43799667	A	ADD	13257	0.1919	0.08102	0.1637	0.2249	-20.38	2.591e-92	0.1666	3.681e-15	0.06415	5.758e-06	0.1896	6.556e-60	0.2452	7.128e-17
17	rs62054380:43800987:C:A	43800987	A	ADD	13257	0.1919	0.08102	0.1637	0.2249	-20.38	2.591e-92	0.1666	3.681e-15	0.06415	5.758e-06	0.1896	6.556e-60	0.2452	7.128e-17
17	rs62054381:43801185:A:G	43801185	G	ADD	13257	0.1919	0.08102	0.1637	0.2249	-20.38	2.591e-92	0.1666	3.681e-15	0.06415	5.758e-06	0.1896	6.556e-60	0.2452	7.128e-17
17	rs62054382:43802525:C:T	43802525	T	ADD	13257	0.1919	0.08102	0.1637	0.2249	-20.38	2.591e-92	0.1666	3.681e-15	0.06415	5.758e-06	0.1896	6.556e-60	0.2452	7.128e-17
17	rs62056935:43790446:A:G	43790446	G	ADD	13257	0.1919	0.08102	0.1637	0.2249	-20.38	2.591e-92	0.1666	3.681e-15	0.06415	5.758e-06	0.1896	6.556e-60	0.2452	7.128e-17
17	rs62056936:43790911:A:T	43790911	T	ADD	13257	0.1919	0.08102	0.1637	0.2249	-20.38	2.591e-92	0.1666	3.681e-15	0.06415	5.758e-06	0.1896	6.556e-60	0.2452	7.128e-17
17	rs62056937:43791181:A:C	43791181	C	ADD	13257	0.1919	0.08102	0.1637	0.2249	-20.38	2.591e-92	0.1666	3.681e-15	0.06415	5.758e-06	0.1896	6.556e-60	0.2452	7.128e-17
17	rs62056939:43791332:T:C	43791332	C	ADD	13257	0.1919	0.08102	0.1637	0.2249	-20.38	2.591e-92	0.1666	3.681e-15	0.06415	5.758e-06	0.1896	6.556e-60	0.2452	7.128e-17
17	rs62056940:43791344:T:A	43791344	A	ADD	13257	0.1919	0.08102	0.1637	0.2249	-20.38	2.591e-92	0.1666	3.681e-15	0.06415	5.758e-06	0.1896	6.556e-60	0.2452	7.128e-17
17	rs62056946:43798401:G:A	43798401	A	ADD	13257	0.1919	0.08102	0.1637	0.2249	-20.38	2.591e-92	0.1666	3.681e-15	0.06415	5.758e-06	0.1896	6.556e-60	0.2452	7.128e-17
17	rs71917787:43798584:CA:C	43798584	C	ADD	13257	0.1919	0.08102	0.1637	0.2249	-20.38	2.591e-92	0.1666	3.681e-15	0.06415	5.758e-06	0.1896	6.556e-60	0.2452	7.128e-17
17	rs74579538:43791652:G:A	43791652	A	ADD	13257	0.1919	0.08102	0.1637	0.2249	-20.38	2.591e-92	0.1666	3.681e-15	0.06415	5.758e-06	0.1896	6.556e-60	0.2452	7.128e-17
17	rs7502937:43793665:A:G	43793665	G	ADD	13257	0.1919	0.08102	0.1637	0.2249	-20.38	2.591e-92	0.1666	3.681e-15	0.06415	5.758e-06	0.1896	6.556e-60	0.2452	7.128e-17
17	rs75076131:43790649:C:A	43790649	A	ADD	13257	0.1919	0.08102	0.1637	0.2249	-20.38	2.591e-92	0.1666	3.681e-15	0.06415	5.758e-06	0.1896	6.556e-60	0.2452	7.128e-17
17	rs75403953:43798546:A:G	43798546	G	ADD	13257	0.1919	0.08102	0.1637	0.2249	-20.38	2.591e-92	0.1666	3.681e-15	0.06415	5.758e-06	0.1896	6.556e-60	0.2452	7.128e-17
17	rs75990322:43791468:T:C	43791468	C	ADD	13257	0.1919	0.08102	0.1637	0.2249	-20.38	2.591e-92	0.1666	3.681e-15	0.06415	5.758e-06	0.1896	6.556e-60	0.2452	7.128e-17
17	rs76007856:43795238:G:A	43795238	A	ADD	13257	0.1919	0.08102	0.1637	0.2249	-20.38	2.591e-92	0.1666	3.681e-15	0.06415	5.758e-06	0.1896	6.556e-60	0.2452	7.128e-17
17	rs76667867:43799810:G:C	43799810	C	ADD	13257	0.1919	0.08102	0.1637	0.2249	-20.38	2.591e-92	0.1666	3.681e-15	0.06415	5.758e-06	0.1896	6.556e-60	0.2452	7.128e-17
17	rs77370070:43800404:T:G	43800404	G	ADD	13257	0.1919	0.08102	0.1637	0.2249	-20.38	2.591e-92	0.1666	3.681e-15	0.06415	5.758e-06	0.1896	6.556e-60	0.2452	7.128e-17
17	rs77387379:43791429:G:A	43791429	A	ADD	13257	0.1919	0.08102	0.1637	0.2249	-20.38	2.591e-92	0.1666	3.681e-15	0.06415	5.758e-06	0.1896	6.556e-60	0.2452	7.128e-17
17	rs77819001:43799804:C:A	43799804	A	ADD	13257	0.1919	0.08102	0.1637	0.2249	-20.38	2.591e-92	0.1666	3.681e-15	0.06415	5.758e-06	0.1896	6.556e-60	0.2452	7.128e-17
17	rs78803763:43791405:C:A	43791405	A	ADD	13257	0.1919	0.08102	0.1637	0.2249	-20.38	2.591e-92	0.1666	3.681e-15	0.06415	5.758e-06	0.1896	6.556e-60	0.2452	7.128e-17
17	rs79322350:43790401:A:G	43790401	G	ADD	13257	0.1919	0.08102	0.1637	0.2249	-20.38	2.591e-92	0.1666	3.681e-15	0.06415	5.758e-06	0.1896	6.556e-60	0.2452	7.128e-17
17	17:43914990:AAC:A	43914990	A	ADD	13257	0.1926	0.08082	0.1644	0.2257	-20.38	2.596e-92	0.1592	2.741e-15	0.06302	4.937e-06	0.1909	7.398e-60	0.2515	1.244e-16
17	rs17649700:43997901:G:C	43997901	C	ADD	13256	0.1934	0.08063	0.1651	0.2265	-20.38	2.603e-92	0.1587	2.523e-15	0.06384	5.696e-06	0.192	6.839e-60	0.2502	9.743e-17
17	rs11079724:43841912:C:T	43841912	T	ADD	13256	0.1919	0.08102	0.1637	0.2249	-20.38	2.607e-92	0.1666	3.681e-15	0.06318	5.011e-06	0.1899	7.94e-60	0.2452	7.128e-17
17	rs56369036:43841571:T:A	43841571	A	ADD	13256	0.1919	0.08102	0.1637	0.2249	-20.38	2.607e-92	0.1666	3.681e-15	0.06318	5.011e-06	0.1899	7.94e-60	0.2452	7.128e-17
17	rs62055890:43840681:C:T	43840681	T	ADD	13256	0.1919	0.08102	0.1637	0.2249	-20.38	2.607e-92	0.1666	3.681e-15	0.06318	5.011e-06	0.1899	7.94e-60	0.2452	7.128e-17
17	rs74918686:43840899:G:C	43840899	C	ADD	13256	0.1919	0.08102	0.1637	0.2249	-20.38	2.607e-92	0.1666	3.681e-15	0.06318	5.011e-06	0.1899	7.94e-60	0.2452	7.128e-17
17	rs77849344:43840864:G:A	43840864	A	ADD	13256	0.1919	0.08102	0.1637	0.2249	-20.38	2.607e-92	0.1666	3.681e-15	0.06318	5.011e-06	0.1899	7.94e-60	0.2452	7.128e-17
17	rs79545140:43840935:T:C	43840935	C	ADD	13256	0.1919	0.08102	0.1637	0.2249	-20.38	2.607e-92	0.1666	3.681e-15	0.06318	5.011e-06	0.1899	7.94e-60	0.2452	7.128e-17
17	17:43913360:TGAGGGCAGGAGG:T	43913360	T	ADD	13260	0.1926	0.08083	0.1644	0.2257	-20.38	2.608e-92	0.1592	2.741e-15	0.06302	4.937e-06	0.1908	7.063e-60	0.2515	1.244e-16
17	rs10445333:43916509:A:G	43916509	G	ADD	13260	0.1926	0.08083	0.1644	0.2257	-20.38	2.608e-92	0.1592	2.741e-15	0.06302	4.937e-06	0.1908	7.063e-60	0.2515	1.244e-16
17	rs10445362:43914554:C:A	43914554	A	ADD	13260	0.1926	0.08083	0.1644	0.2257	-20.38	2.608e-92	0.1592	2.741e-15	0.06302	4.937e-06	0.1908	7.063e-60	0.2515	1.244e-16
17	rs10445363:43914558:G:A	43914558	A	ADD	13260	0.1926	0.08083	0.1644	0.2257	-20.38	2.608e-92	0.1592	2.741e-15	0.06302	4.937e-06	0.1908	7.063e-60	0.2515	1.244e-16
17	rs10445364:43916356:G:A	43916356	A	ADD	13260	0.1926	0.08083	0.1644	0.2257	-20.38	2.608e-92	0.1592	2.741e-15	0.06302	4.937e-06	0.1908	7.063e-60	0.2515	1.244e-16
17	rs11079725:43923934:T:C	43923934	C	ADD	13260	0.1926	0.08083	0.1644	0.2257	-20.38	2.608e-92	0.1592	2.741e-15	0.06302	4.937e-06	0.1908	7.063e-60	0.2515	1.244e-16
17	rs112583797:43918418:A:G	43918418	G	ADD	13260	0.1926	0.08083	0.1644	0.2257	-20.38	2.608e-92	0.1592	2.741e-15	0.06302	4.937e-06	0.1908	7.063e-60	0.2515	1.244e-16
17	rs12373124:43924219:T:C	43924219	C	ADD	13260	0.1926	0.08083	0.1644	0.2257	-20.38	2.608e-92	0.1592	2.741e-15	0.06302	4.937e-06	0.1908	7.063e-60	0.2515	1.244e-16
17	rs12373140:43924231:G:A	43924231	A	ADD	13260	0.1926	0.08083	0.1644	0.2257	-20.38	2.608e-92	0.1592	2.741e-15	0.06302	4.937e-06	0.1908	7.063e-60	0.2515	1.244e-16
17	rs12373142:43924200:C:G	43924200	G	ADD	13260	0.1926	0.08083	0.1644	0.2257	-20.38	2.608e-92	0.1592	2.741e-15	0.06302	4.937e-06	0.1908	7.063e-60	0.2515	1.244e-16
17	rs17690314:43919884:T:G	43919884	G	ADD	13260	0.1926	0.08083	0.1644	0.2257	-20.38	2.608e-92	0.1592	2.741e-15	0.06302	4.937e-06	0.1908	7.063e-60	0.2515	1.244e-16
17	rs17690326:43920974:T:C	43920974	C	ADD	13260	0.1926	0.08083	0.1644	0.2257	-20.38	2.608e-92	0.1592	2.741e-15	0.06302	4.937e-06	0.1908	7.063e-60	0.2515	1.244e-16
17	rs17763515:43917818:G:A	43917818	A	ADD	13260	0.1926	0.08083	0.1644	0.2257	-20.38	2.608e-92	0.1592	2.741e-15	0.06302	4.937e-06	0.1908	7.063e-60	0.2515	1.244e-16
17	rs17763533:43918190:T:C	43918190	C	ADD	13260	0.1926	0.08083	0.1644	0.2257	-20.38	2.608e-92	0.1592	2.741e-15	0.06302	4.937e-06	0.1908	7.063e-60	0.2515	1.244e-16
17	rs17763634:43921754:T:C	43921754	C	ADD	13260	0.1926	0.08083	0.1644	0.2257	-20.38	2.608e-92	0.1592	2.741e-15	0.06302	4.937e-06	0.1908	7.063e-60	0.2515	1.244e-16
17	rs201679950:43918301:GCCAGGAGTTCGAGA:G	43918301	G	ADD	13260	0.1926	0.08083	0.1644	0.2257	-20.38	2.608e-92	0.1592	2.741e-15	0.06302	4.937e-06	0.1908	7.063e-60	0.2515	1.244e-16
17	rs55718212:43920411:T:C	43920411	C	ADD	13260	0.1926	0.08083	0.1644	0.2257	-20.38	2.608e-92	0.1592	2.741e-15	0.06302	4.937e-06	0.1908	7.063e-60	0.2515	1.244e-16
17	rs56023973:43917776:G:T	43917776	T	ADD	13260	0.1926	0.08083	0.1644	0.2257	-20.38	2.608e-92	0.1592	2.741e-15	0.06302	4.937e-06	0.1908	7.063e-60	0.2515	1.244e-16
17	rs56127111:43913315:C:T	43913315	T	ADD	13260	0.1926	0.08083	0.1644	0.2257	-20.38	2.608e-92	0.1592	2.741e-15	0.06302	4.937e-06	0.1908	7.063e-60	0.2515	1.244e-16
17	rs56150806:43919301:T:C	43919301	C	ADD	13260	0.1926	0.08083	0.1644	0.2257	-20.38	2.608e-92	0.1592	2.741e-15	0.06302	4.937e-06	0.1908	7.063e-60	0.2515	1.244e-16
17	rs56166546:43920219:AAAG:A	43920219	A	ADD	13260	0.1926	0.08083	0.1644	0.2257	-20.38	2.608e-92	0.1592	2.741e-15	0.06302	4.937e-06	0.1908	7.063e-60	0.2515	1.244e-16
17	rs56233672:43920300:T:C	43920300	C	ADD	13260	0.1926	0.08083	0.1644	0.2257	-20.38	2.608e-92	0.1592	2.741e-15	0.06302	4.937e-06	0.1908	7.063e-60	0.2515	1.244e-16
17	rs56354807:43920378:C:T	43920378	T	ADD	13260	0.1926	0.08083	0.1644	0.2257	-20.38	2.608e-92	0.1592	2.741e-15	0.06302	4.937e-06	0.1908	7.063e-60	0.2515	1.244e-16
17	rs62054802:43914598:G:C	43914598	C	ADD	13260	0.1926	0.08083	0.1644	0.2257	-20.38	2.608e-92	0.1592	2.741e-15	0.06302	4.937e-06	0.1908	7.063e-60	0.2515	1.244e-16
17	rs62054803:43914728:G:T	43914728	T	ADD	13260	0.1926	0.08083	0.1644	0.2257	-20.38	2.608e-92	0.1592	2.741e-15	0.06302	4.937e-06	0.1908	7.063e-60	0.2515	1.244e-16
17	rs62054804:43914809:C:T	43914809	T	ADD	13260	0.1926	0.08083	0.1644	0.2257	-20.38	2.608e-92	0.1592	2.741e-15	0.06302	4.937e-06	0.1908	7.063e-60	0.2515	1.244e-16
17	rs62054805:43915054:A:G	43915054	G	ADD	13260	0.1926	0.08083	0.1644	0.2257	-20.38	2.608e-92	0.1592	2.741e-15	0.06302	4.937e-06	0.1908	7.063e-60	0.2515	1.244e-16
17	rs62054806:43915312:C:T	43915312	T	ADD	13260	0.1926	0.08083	0.1644	0.2257	-20.38	2.608e-92	0.1592	2.741e-15	0.06302	4.937e-06	0.1908	7.063e-60	0.2515	1.244e-16
17	rs62054809:43918239:C:T	43918239	T	ADD	13260	0.1926	0.08083	0.1644	0.2257	-20.38	2.608e-92	0.1592	2.741e-15	0.06302	4.937e-06	0.1908	7.063e-60	0.2515	1.244e-16
17	rs62054811:43918651:C:G	43918651	G	ADD	13260	0.1926	0.08083	0.1644	0.2257	-20.38	2.608e-92	0.1592	2.741e-15	0.06302	4.937e-06	0.1908	7.063e-60	0.2515	1.244e-16
17	rs62054814:43921572:T:A	43921572	A	ADD	13260	0.1926	0.08083	0.1644	0.2257	-20.38	2.608e-92	0.1592	2.741e-15	0.06302	4.937e-06	0.1908	7.063e-60	0.2515	1.244e-16
17	rs62621252:43922942:T:C	43922942	C	ADD	13260	0.1926	0.08083	0.1644	0.2257	-20.38	2.608e-92	0.1592	2.741e-15	0.06302	4.937e-06	0.1908	7.063e-60	0.2515	1.244e-16
17	rs74922289:43918524:A:G	43918524	G	ADD	13260	0.1926	0.08083	0.1644	0.2257	-20.38	2.608e-92	0.1592	2.741e-15	0.06302	4.937e-06	0.1908	7.063e-60	0.2515	1.244e-16
17	rs77692262:43917086:A:G	43917086	G	ADD	13260	0.1926	0.08083	0.1644	0.2257	-20.38	2.608e-92	0.1592	2.741e-15	0.06302	4.937e-06	0.1908	7.063e-60	0.2515	1.244e-16
17	rs78328427:43916932:G:A	43916932	A	ADD	13260	0.1926	0.08083	0.1644	0.2257	-20.38	2.608e-92	0.1592	2.741e-15	0.06302	4.937e-06	0.1908	7.063e-60	0.2515	1.244e-16
17	rs138325961:43971238:T:TTAGATACATCA	43971238	TTAGATACATCA	ADD	13231	0.1925	0.08085	0.1643	0.2256	-20.38	2.62e-92	0.1589	2.667e-15	0.05923	5.038e-06	0.1904	5.501e-60	0.2507	1.085e-16
17	17:44259040:G:C	44259040	C	ADD	13182	0.1916	0.08109	0.1634	0.2246	-20.38	2.625e-92	0.1562	1.551e-15	0.06426	5.809e-06	0.1901	1.211e-59	0.2505	1.097e-16
17	17:44225802:C:T	44225802	T	ADD	13236	0.1918	0.08103	0.1637	0.2248	-20.38	2.63e-92	0.1589	2.758e-15	0.06324	5.071e-06	0.1898	7.794e-60	0.2507	1.072e-16
17	rs2532417:44289220:C:T	44289220	T	ADD	13128	0.1983	0.07939	0.1698	0.2317	-20.38	2.635e-92	0.1746	2.19e-15	0.06672	4.907e-06	0.1949	6.991e-60	0.2548	1.411e-16
17	rs55978005:44031540:G:T	44031540	T	ADD	13237	0.1911	0.08122	0.163	0.2241	-20.38	2.642e-92	0.16	3.251e-15	0.06327	5.091e-06	0.1883	6.526e-60	0.2499	9.308e-17
17	rs56082319:43844798:G:A	43844798	A	ADD	13176	0.1918	0.08103	0.1636	0.2248	-20.38	2.647e-92	0.1667	3.825e-15	0.06413	5.592e-06	0.1932	1.554e-59	0.2336	3.047e-17
17	rs17762535:43787130:T:C	43787130	C	ADD	13258	0.1919	0.08102	0.1637	0.2249	-20.38	2.657e-92	0.167	4.015e-15	0.06415	5.758e-06	0.1896	6.462e-60	0.2452	7.128e-17
17	rs62056920:43787226:G:A	43787226	A	ADD	13258	0.1919	0.08102	0.1637	0.2249	-20.38	2.657e-92	0.167	4.015e-15	0.06415	5.758e-06	0.1896	6.462e-60	0.2452	7.128e-17
17	rs62056921:43787306:T:C	43787306	C	ADD	13258	0.1919	0.08102	0.1637	0.2249	-20.38	2.657e-92	0.167	4.015e-15	0.06415	5.758e-06	0.1896	6.462e-60	0.2452	7.128e-17
17	rs4609898:43794182:G:A	43794182	A	ADD	13258	0.1919	0.08102	0.1637	0.2249	-20.38	2.668e-92	0.1666	3.681e-15	0.06415	5.758e-06	0.1897	6.754e-60	0.2452	7.128e-17
17	rs55653963:43799509:A:C	43799509	C	ADD	13258	0.1919	0.08102	0.1637	0.2249	-20.38	2.668e-92	0.1666	3.681e-15	0.06415	5.758e-06	0.1897	6.754e-60	0.2452	7.128e-17
17	rs56046792:43797246:C:T	43797246	T	ADD	13258	0.1919	0.08102	0.1637	0.2249	-20.38	2.668e-92	0.1666	3.681e-15	0.06415	5.758e-06	0.1897	6.754e-60	0.2452	7.128e-17
17	rs56167344:43797087:A:T	43797087	T	ADD	13258	0.1919	0.08102	0.1637	0.2249	-20.38	2.668e-92	0.1666	3.681e-15	0.06415	5.758e-06	0.1897	6.754e-60	0.2452	7.128e-17
17	rs56167560:43792411:A:G	43792411	G	ADD	13258	0.1919	0.08102	0.1637	0.2249	-20.38	2.668e-92	0.1666	3.681e-15	0.06415	5.758e-06	0.1897	6.754e-60	0.2452	7.128e-17
17	rs369337577:44035222:GAA:G	44035222	G	ADD	13105	0.1896	0.08161	0.1616	0.2225	-20.38	2.676e-92	0.1608	4.036e-15	0.05882	4.489e-06	0.1856	2.183e-60	0.2503	2.229e-16
17	17:44030263:A:AC	44030263	AC	ADD	13235	0.1911	0.08122	0.163	0.2241	-20.38	2.69e-92	0.16	3.251e-15	0.06327	5.091e-06	0.1883	6.637e-60	0.2499	9.308e-17
17	rs17650579:44030115:C:T	44030115	T	ADD	13235	0.1911	0.08122	0.163	0.2241	-20.38	2.69e-92	0.16	3.251e-15	0.06327	5.091e-06	0.1883	6.637e-60	0.2499	9.308e-17
17	rs17650597:44030195:A:T	44030195	T	ADD	13235	0.1911	0.08122	0.163	0.2241	-20.38	2.69e-92	0.16	3.251e-15	0.06327	5.091e-06	0.1883	6.637e-60	0.2499	9.308e-17
17	rs17650633:44030231:T:C	44030231	C	ADD	13235	0.1911	0.08122	0.163	0.2241	-20.38	2.69e-92	0.16	3.251e-15	0.06327	5.091e-06	0.1883	6.637e-60	0.2499	9.308e-17
17	rs17650651:44030311:T:G	44030311	G	ADD	13235	0.1911	0.08122	0.163	0.2241	-20.38	2.69e-92	0.16	3.251e-15	0.06327	5.091e-06	0.1883	6.637e-60	0.2499	9.308e-17
17	rs62062805:44030773:A:G	44030773	G	ADD	13235	0.1911	0.08122	0.163	0.2241	-20.38	2.69e-92	0.16	3.251e-15	0.06327	5.091e-06	0.1883	6.637e-60	0.2499	9.308e-17
17	17:44027836:GC:G	44027836	G	ADD	13232	0.1911	0.08121	0.163	0.2241	-20.38	2.691e-92	0.1605	3.575e-15	0.06327	5.091e-06	0.1883	6.289e-60	0.2499	9.308e-17
17	rs62062795:44027090:C:T	44027090	T	ADD	13232	0.1911	0.08121	0.163	0.2241	-20.38	2.691e-92	0.1605	3.575e-15	0.06327	5.091e-06	0.1883	6.289e-60	0.2499	9.308e-17
17	rs62062796:44027316:G:A	44027316	A	ADD	13232	0.1911	0.08121	0.163	0.2241	-20.38	2.691e-92	0.1605	3.575e-15	0.06327	5.091e-06	0.1883	6.289e-60	0.2499	9.308e-17
17	rs62062797:44027366:T:G	44027366	G	ADD	13232	0.1911	0.08121	0.163	0.2241	-20.38	2.691e-92	0.1605	3.575e-15	0.06327	5.091e-06	0.1883	6.289e-60	0.2499	9.308e-17
17	rs62062798:44027383:A:G	44027383	G	ADD	13232	0.1911	0.08121	0.163	0.2241	-20.38	2.691e-92	0.1605	3.575e-15	0.06327	5.091e-06	0.1883	6.289e-60	0.2499	9.308e-17
17	rs62062799:44027521:G:T	44027521	T	ADD	13232	0.1911	0.08121	0.163	0.2241	-20.38	2.691e-92	0.1605	3.575e-15	0.06327	5.091e-06	0.1883	6.289e-60	0.2499	9.308e-17
17	rs62062800:44027753:A:G	44027753	G	ADD	13232	0.1911	0.08121	0.163	0.2241	-20.38	2.691e-92	0.1605	3.575e-15	0.06327	5.091e-06	0.1883	6.289e-60	0.2499	9.308e-17
17	rs62062801:44028011:T:G	44028011	G	ADD	13232	0.1911	0.08121	0.163	0.2241	-20.38	2.691e-92	0.1605	3.575e-15	0.06327	5.091e-06	0.1883	6.289e-60	0.2499	9.308e-17
17	rs62062802:44028045:G:T	44028045	T	ADD	13232	0.1911	0.08121	0.163	0.2241	-20.38	2.691e-92	0.1605	3.575e-15	0.06327	5.091e-06	0.1883	6.289e-60	0.2499	9.308e-17
17	17:44276578:T:C	44276578	C	ADD	13200	0.1926	0.08084	0.1644	0.2257	-20.38	2.709e-92	0.1674	4.507e-15	0.06348	5.191e-06	0.1885	2.871e-60	0.251	1.201e-16
17	17:44276618:A:G	44276618	G	ADD	13200	0.1926	0.08084	0.1644	0.2257	-20.38	2.709e-92	0.1674	4.507e-15	0.06348	5.191e-06	0.1885	2.871e-60	0.251	1.201e-16
17	rs62054383:43802907:T:C	43802907	C	ADD	13256	0.1919	0.08102	0.1637	0.2249	-20.38	2.71e-92	0.1666	3.681e-15	0.06415	5.758e-06	0.1897	6.813e-60	0.2452	7.128e-17
17	17:44215823:A:G	44215823	G	ADD	13236	0.1902	0.08145	0.1621	0.2231	-20.38	2.716e-92	0.1596	3.096e-15	0.06324	5.071e-06	0.1882	6.16e-60	0.247	1.053e-16
17	rs111374028:43846820:G:A	43846820	A	ADD	13257	0.1919	0.08102	0.1637	0.2249	-20.38	2.724e-92	0.1666	3.681e-15	0.0633	5.092e-06	0.1899	7.998e-60	0.2452	7.128e-17
17	rs113934115:43847039:C:T	43847039	T	ADD	13257	0.1919	0.08102	0.1637	0.2249	-20.38	2.724e-92	0.1666	3.681e-15	0.0633	5.092e-06	0.1899	7.998e-60	0.2452	7.128e-17
17	rs55657917:43844560:T:G	43844560	G	ADD	13257	0.1919	0.08102	0.1637	0.2249	-20.38	2.724e-92	0.1666	3.681e-15	0.0633	5.092e-06	0.1899	7.998e-60	0.2452	7.128e-17
17	rs55725840:43844486:T:A	43844486	A	ADD	13257	0.1919	0.08102	0.1637	0.2249	-20.38	2.724e-92	0.1666	3.681e-15	0.0633	5.092e-06	0.1899	7.998e-60	0.2452	7.128e-17
17	rs56109643:43844859:A:G	43844859	G	ADD	13257	0.1919	0.08102	0.1637	0.2249	-20.38	2.724e-92	0.1666	3.681e-15	0.0633	5.092e-06	0.1899	7.998e-60	0.2452	7.128e-17
17	rs56194509:43844559:T:G	43844559	G	ADD	13257	0.1919	0.08102	0.1637	0.2249	-20.38	2.724e-92	0.1666	3.681e-15	0.0633	5.092e-06	0.1899	7.998e-60	0.2452	7.128e-17
17	rs62055894:43843943:G:A	43843943	A	ADD	13257	0.1919	0.08102	0.1637	0.2249	-20.38	2.724e-92	0.1666	3.681e-15	0.0633	5.092e-06	0.1899	7.998e-60	0.2452	7.128e-17
17	rs62055895:43844044:A:G	43844044	G	ADD	13257	0.1919	0.08102	0.1637	0.2249	-20.38	2.724e-92	0.1666	3.681e-15	0.0633	5.092e-06	0.1899	7.998e-60	0.2452	7.128e-17
17	rs62055896:43844201:C:T	43844201	T	ADD	13257	0.1919	0.08102	0.1637	0.2249	-20.38	2.724e-92	0.1666	3.681e-15	0.0633	5.092e-06	0.1899	7.998e-60	0.2452	7.128e-17
17	rs62055899:43844977:T:A	43844977	A	ADD	13257	0.1919	0.08102	0.1637	0.2249	-20.38	2.724e-92	0.1666	3.681e-15	0.0633	5.092e-06	0.1899	7.998e-60	0.2452	7.128e-17
17	rs62055900:43845002:C:G	43845002	G	ADD	13257	0.1919	0.08102	0.1637	0.2249	-20.38	2.724e-92	0.1666	3.681e-15	0.0633	5.092e-06	0.1899	7.998e-60	0.2452	7.128e-17
17	rs62055903:43846668:C:A	43846668	A	ADD	13257	0.1919	0.08102	0.1637	0.2249	-20.38	2.724e-92	0.1666	3.681e-15	0.0633	5.092e-06	0.1899	7.998e-60	0.2452	7.128e-17
17	rs17690661:43924521:G:A	43924521	A	ADD	13259	0.1926	0.08083	0.1644	0.2257	-20.38	2.735e-92	0.1597	3.009e-15	0.06302	4.937e-06	0.1908	7.063e-60	0.2515	1.244e-16
17	rs17690679:43924803:A:G	43924803	G	ADD	13259	0.1926	0.08083	0.1644	0.2257	-20.38	2.735e-92	0.1597	3.009e-15	0.06302	4.937e-06	0.1908	7.063e-60	0.2515	1.244e-16
17	rs55943825:43924776:C:T	43924776	T	ADD	13259	0.1926	0.08083	0.1644	0.2257	-20.38	2.735e-92	0.1597	3.009e-15	0.06302	4.937e-06	0.1908	7.063e-60	0.2515	1.244e-16
17	rs10451283:43814020:T:C	43814020	C	ADD	13257	0.1928	0.0808	0.1645	0.2258	-20.38	2.743e-92	0.1661	3.307e-15	0.06318	5.017e-06	0.1896	5.995e-60	0.2515	1.244e-16
17	rs55942528:43932028:A:G	43932028	G	ADD	13235	0.1918	0.08104	0.1636	0.2248	-20.38	2.747e-92	0.1597	3.158e-15	0.06306	4.917e-06	0.1894	6.52e-60	0.2522	1.413e-16
17	rs62062806:44031420:G:A	44031420	A	ADD	13236	0.1911	0.08122	0.163	0.2241	-20.38	2.756e-92	0.16	3.251e-15	0.06327	5.091e-06	0.1884	6.773e-60	0.2499	9.308e-17
17	rs137876410:44047449:CCCAT:C	44047449	C	ADD	13084	0.1899	0.08154	0.1619	0.2228	-20.37	2.789e-92	0.15	1.613e-15	0.06298	4.913e-06	0.1874	4.272e-60	0.2541	2.541e-16
17	rs17426195:43832367:G:A	43832367	A	ADD	13254	0.1919	0.08101	0.1637	0.225	-20.37	2.79e-92	0.1666	3.681e-15	0.06274	4.725e-06	0.1901	9.616e-60	0.2461	8.561e-17
17	rs17652502:44094471:G:A	44094471	A	ADD	13223	0.1919	0.08102	0.1637	0.2249	-20.37	2.803e-92	0.1588	2.647e-15	0.08823	3.773e-06	0.188	4.727e-60	0.2498	9.249e-17
17	17:44231295:G:A	44231295	A	ADD	13205	0.191	0.08125	0.1629	0.224	-20.37	2.817e-92	0.1582	2.359e-15	0.06465	5.94e-06	0.1892	5.012e-60	0.2505	2.157e-16
17	17:44231326:G:A	44231326	A	ADD	13205	0.191	0.08125	0.1629	0.224	-20.37	2.817e-92	0.1582	2.359e-15	0.06465	5.94e-06	0.1892	5.012e-60	0.2505	2.157e-16
17	rs11657611:43832139:C:CAA	43832139	CAA	ADD	13257	0.1919	0.08101	0.1638	0.225	-20.37	2.82e-92	0.1666	3.681e-15	0.06318	5.011e-06	0.1898	7.251e-60	0.2461	8.561e-17
17	rs17426174:43830938:G:C	43830938	C	ADD	13257	0.1919	0.08101	0.1638	0.225	-20.37	2.82e-92	0.1666	3.681e-15	0.06318	5.011e-06	0.1898	7.251e-60	0.2461	8.561e-17
17	rs34195569:43833921:G:A	43833921	A	ADD	13257	0.1919	0.08101	0.1638	0.225	-20.37	2.82e-92	0.1666	3.681e-15	0.06318	5.011e-06	0.1898	7.251e-60	0.2461	8.561e-17
17	rs34211253:43834074:C:G	43834074	G	ADD	13257	0.1919	0.08101	0.1638	0.225	-20.37	2.82e-92	0.1666	3.681e-15	0.06318	5.011e-06	0.1898	7.251e-60	0.2461	8.561e-17
17	rs34579278:43833981:A:G	43833981	G	ADD	13257	0.1919	0.08101	0.1638	0.225	-20.37	2.82e-92	0.1666	3.681e-15	0.06318	5.011e-06	0.1898	7.251e-60	0.2461	8.561e-17
17	rs35282504:43832618:G:A	43832618	A	ADD	13257	0.1919	0.08101	0.1638	0.225	-20.37	2.82e-92	0.1666	3.681e-15	0.06318	5.011e-06	0.1898	7.251e-60	0.2461	8.561e-17
17	rs35631660:43832337:A:G	43832337	G	ADD	13257	0.1919	0.08101	0.1638	0.225	-20.37	2.82e-92	0.1666	3.681e-15	0.06318	5.011e-06	0.1898	7.251e-60	0.2461	8.561e-17
17	rs35879086:43830382:G:A	43830382	A	ADD	13257	0.1919	0.08101	0.1638	0.225	-20.37	2.82e-92	0.1666	3.681e-15	0.06318	5.011e-06	0.1898	7.251e-60	0.2461	8.561e-17
17	rs36047693:43833824:G:C	43833824	C	ADD	13257	0.1919	0.08101	0.1638	0.225	-20.37	2.82e-92	0.1666	3.681e-15	0.06318	5.011e-06	0.1898	7.251e-60	0.2461	8.561e-17
17	rs55645418:43832115:A:G	43832115	G	ADD	13257	0.1919	0.08101	0.1638	0.225	-20.37	2.82e-92	0.1666	3.681e-15	0.06318	5.011e-06	0.1898	7.251e-60	0.2461	8.561e-17
17	rs62055869:43830685:G:A	43830685	A	ADD	13257	0.1919	0.08101	0.1638	0.225	-20.37	2.82e-92	0.1666	3.681e-15	0.06318	5.011e-06	0.1898	7.251e-60	0.2461	8.561e-17
17	rs62055871:43831112:G:A	43831112	A	ADD	13257	0.1919	0.08101	0.1638	0.225	-20.37	2.82e-92	0.1666	3.681e-15	0.06318	5.011e-06	0.1898	7.251e-60	0.2461	8.561e-17
17	rs62055875:43832864:T:C	43832864	C	ADD	13257	0.1919	0.08101	0.1638	0.225	-20.37	2.82e-92	0.1666	3.681e-15	0.06318	5.011e-06	0.1898	7.251e-60	0.2461	8.561e-17
17	17:44082955:A:AT	44082955	AT	ADD	13242	0.1911	0.08123	0.1629	0.2241	-20.37	2.825e-92	0.1596	3.138e-15	0.06353	5.282e-06	0.1864	3.715e-60	0.2569	1.983e-16
17	rs62063271:44036047:G:A	44036047	A	ADD	13242	0.1919	0.08102	0.1637	0.2249	-20.37	2.838e-92	0.1602	3.441e-15	0.06327	5.091e-06	0.1895	6.324e-60	0.2504	1.026e-16
17	rs16940677:43911898:C:T	43911898	T	ADD	13227	0.1926	0.08084	0.1644	0.2257	-20.37	2.848e-92	0.159	2.645e-15	0.06296	4.886e-06	0.1893	7.05e-60	0.2515	1.244e-16
17	17:44127285:CTT:C	44127285	C	ADD	13200	0.1911	0.08124	0.1629	0.224	-20.37	2.865e-92	0.1602	3.358e-15	0.06373	5.398e-06	0.1881	6.086e-60	0.2517	1.347e-16
17	17:43977748:G:GGCTGGCCCATA	43977748	GGCTGGCCCATA	ADD	13250	0.1926	0.08084	0.1644	0.2257	-20.37	2.868e-92	0.1589	2.664e-15	0.06414	5.904e-06	0.1906	6.411e-60	0.2507	1.085e-16
17	rs1876828:43911525:C:T	43911525	T	ADD	13233	0.1927	0.08082	0.1645	0.2258	-20.37	2.881e-92	0.159	2.645e-15	0.06296	4.881e-06	0.1913	1.025e-59	0.2515	1.244e-16
17	rs3072094:43798348:T:TTTG	43798348	T	ADD	13177	0.1934	0.08063	0.1652	0.2266	-20.37	2.913e-92	0.1629	1.798e-15	0.0654	7.099e-06	0.1934	1.661e-59	0.2447	6.31e-17
17	17:44107487:GT:G	44107487	G	ADD	13127	0.1909	0.08129	0.1628	0.2239	-20.37	2.916e-92	0.1583	2.446e-15	0.06264	4.601e-06	0.189	1.255e-59	0.2512	1.282e-16
17	rs62054384:43804306:T:C	43804306	C	ADD	13257	0.1919	0.08102	0.1638	0.225	-20.37	2.918e-92	0.1666	3.681e-15	0.06415	5.758e-06	0.1896	6.252e-60	0.2461	8.561e-17
17	rs62058964:43999406:A:G	43999406	G	ADD	13254	0.1927	0.08083	0.1645	0.2258	-20.37	2.92e-92	0.1597	3.132e-15	0.06353	5.454e-06	0.1908	6.711e-60	0.2507	1.085e-16
17	17:44271152:G:A	44271152	A	ADD	13211	0.1911	0.08125	0.1629	0.224	-20.37	2.927e-92	0.1659	3.358e-15	0.06352	5.258e-06	0.1864	3.914e-60	0.2517	1.393e-16
17	rs62055893:43842494:A:G	43842494	G	ADD	13251	0.1919	0.08102	0.1638	0.225	-20.37	2.929e-92	0.1666	3.681e-15	0.06318	5.011e-06	0.19	8.923e-60	0.2452	7.128e-17
17	rs1819040:44219831:T:A	44219831	A	ADD	13231	0.1934	0.08065	0.1651	0.2265	-20.37	2.932e-92	0.1669	4.024e-15	0.06324	5.071e-06	0.1905	6.149e-60	0.2502	9.817e-17
17	17:44061608:GT:G	44061608	G	ADD	13241	0.1902	0.08147	0.1621	0.2231	-20.37	2.946e-92	0.1589	2.664e-15	0.06354	5.325e-06	0.1868	5.761e-60	0.2519	1.391e-16
17	17:43908476:GT:G	43908476	G	ADD	13251	0.192	0.08102	0.1638	0.225	-20.37	2.952e-92	0.159	2.645e-15	0.06333	5.137e-06	0.1898	7.326e-60	0.2517	1.365e-16
17	rs55944735:43958172:A:G	43958172	G	ADD	13254	0.1934	0.08064	0.1652	0.2266	-20.37	2.985e-92	0.1589	2.664e-15	0.06396	5.77e-06	0.1922	8.174e-60	0.2503	1.012e-16
17	17:43909435:C:CAAAAAAACAAAA	43909435	CAAAAAAACAAAA	ADD	13243	0.1911	0.08123	0.163	0.2241	-20.37	2.99e-92	0.159	2.645e-15	0.06365	5.39e-06	0.1883	6.449e-60	0.2515	1.244e-16
17	17:43996716:GC:G	43996716	G	ADD	13259	0.1927	0.08083	0.1645	0.2258	-20.37	3.015e-92	0.1597	3.132e-15	0.06396	5.77e-06	0.1906	5.962e-60	0.2507	1.085e-16
17	rs1467969:43998328:C:T	43998328	T	ADD	13259	0.1927	0.08083	0.1645	0.2258	-20.37	3.015e-92	0.1597	3.132e-15	0.06396	5.77e-06	0.1906	5.962e-60	0.2507	1.085e-16
17	rs1467970:43998574:T:G	43998574	G	ADD	13259	0.1927	0.08083	0.1645	0.2258	-20.37	3.015e-92	0.1597	3.132e-15	0.06396	5.77e-06	0.1906	5.962e-60	0.2507	1.085e-16
17	rs1476127:43999793:G:A	43999793	A	ADD	13259	0.1927	0.08083	0.1645	0.2258	-20.37	3.015e-92	0.1597	3.132e-15	0.06396	5.77e-06	0.1906	5.962e-60	0.2507	1.085e-16
17	rs17649635:43995990:A:G	43995990	G	ADD	13259	0.1927	0.08083	0.1645	0.2258	-20.37	3.015e-92	0.1597	3.132e-15	0.06396	5.77e-06	0.1906	5.962e-60	0.2507	1.085e-16
17	rs17649641:43997372:T:C	43997372	C	ADD	13259	0.1927	0.08083	0.1645	0.2258	-20.37	3.015e-92	0.1597	3.132e-15	0.06396	5.77e-06	0.1906	5.962e-60	0.2507	1.085e-16
17	rs1967981:43999785:C:G	43999785	G	ADD	13259	0.1927	0.08083	0.1645	0.2258	-20.37	3.015e-92	0.1597	3.132e-15	0.06396	5.77e-06	0.1906	5.962e-60	0.2507	1.085e-16
17	rs55760800:43996908:T:G	43996908	G	ADD	13259	0.1927	0.08083	0.1645	0.2258	-20.37	3.015e-92	0.1597	3.132e-15	0.06396	5.77e-06	0.1906	5.962e-60	0.2507	1.085e-16
17	rs56303672:43996960:A:G	43996960	G	ADD	13259	0.1927	0.08083	0.1645	0.2258	-20.37	3.015e-92	0.1597	3.132e-15	0.06396	5.77e-06	0.1906	5.962e-60	0.2507	1.085e-16
17	rs62058962:43998151:C:T	43998151	T	ADD	13259	0.1927	0.08083	0.1645	0.2258	-20.37	3.015e-92	0.1597	3.132e-15	0.06396	5.77e-06	0.1906	5.962e-60	0.2507	1.085e-16
17	rs62058965:43999529:G:C	43999529	C	ADD	13259	0.1927	0.08083	0.1645	0.2258	-20.37	3.015e-92	0.1597	3.132e-15	0.06396	5.77e-06	0.1906	5.962e-60	0.2507	1.085e-16
17	rs75046472:43997499:A:T	43997499	T	ADD	13259	0.1927	0.08083	0.1645	0.2258	-20.37	3.015e-92	0.1597	3.132e-15	0.06396	5.77e-06	0.1906	5.962e-60	0.2507	1.085e-16
17	rs767056:43998910:C:T	43998910	T	ADD	13259	0.1927	0.08083	0.1645	0.2258	-20.37	3.015e-92	0.1597	3.132e-15	0.06396	5.77e-06	0.1906	5.962e-60	0.2507	1.085e-16
17	rs767057:43998822:A:G	43998822	G	ADD	13259	0.1927	0.08083	0.1645	0.2258	-20.37	3.015e-92	0.1597	3.132e-15	0.06396	5.77e-06	0.1906	5.962e-60	0.2507	1.085e-16
17	rs767058:43998767:T:C	43998767	C	ADD	13259	0.1927	0.08083	0.1645	0.2258	-20.37	3.015e-92	0.1597	3.132e-15	0.06396	5.77e-06	0.1906	5.962e-60	0.2507	1.085e-16
17	rs767059:43999100:G:C	43999100	C	ADD	13259	0.1927	0.08083	0.1645	0.2258	-20.37	3.015e-92	0.1597	3.132e-15	0.06396	5.77e-06	0.1906	5.962e-60	0.2507	1.085e-16
17	rs8079501:44000234:A:T	44000234	T	ADD	13259	0.1927	0.08083	0.1645	0.2258	-20.37	3.015e-92	0.1597	3.132e-15	0.06396	5.77e-06	0.1906	5.962e-60	0.2507	1.085e-16
17	rs8072451:43893716:C:T	43893716	T	ADD	13255	0.1928	0.08081	0.1646	0.2259	-20.37	3.016e-92	0.1661	3.231e-15	0.06302	4.937e-06	0.1896	6.569e-60	0.2515	1.244e-16
17	rs8073146:43893751:A:G	43893751	G	ADD	13255	0.1928	0.08081	0.1646	0.2259	-20.37	3.016e-92	0.1661	3.231e-15	0.06302	4.937e-06	0.1896	6.569e-60	0.2515	1.244e-16
17	rs17690176:43916773:A:C	43916773	C	ADD	13248	0.1927	0.08083	0.1645	0.2258	-20.37	3.056e-92	0.1596	2.991e-15	0.06302	4.937e-06	0.1909	7.879e-60	0.2515	1.244e-16
17	rs113856644:43932277:G:A	43932277	A	ADD	13236	0.1919	0.08104	0.1637	0.2249	-20.37	3.073e-92	0.1597	3.158e-15	0.06309	4.954e-06	0.1895	7.05e-60	0.2522	1.413e-16
17	rs55751924:43932155:A:G	43932155	G	ADD	13236	0.1919	0.08104	0.1637	0.2249	-20.37	3.073e-92	0.1597	3.158e-15	0.06309	4.954e-06	0.1895	7.05e-60	0.2522	1.413e-16
17	rs56146262:43931907:C:A	43931907	A	ADD	13236	0.1919	0.08104	0.1637	0.2249	-20.37	3.073e-92	0.1597	3.158e-15	0.06309	4.954e-06	0.1895	7.05e-60	0.2522	1.413e-16
17	rs56254732:43932049:C:T	43932049	T	ADD	13236	0.1919	0.08104	0.1637	0.2249	-20.37	3.073e-92	0.1597	3.158e-15	0.06309	4.954e-06	0.1895	7.05e-60	0.2522	1.413e-16
17	rs62054831:43932381:C:T	43932381	T	ADD	13236	0.1919	0.08104	0.1637	0.2249	-20.37	3.073e-92	0.1597	3.158e-15	0.06309	4.954e-06	0.1895	7.05e-60	0.2522	1.413e-16
17	17:43803773:A:AG	43803773	AG	ADD	13256	0.192	0.08102	0.1638	0.225	-20.37	3.082e-92	0.1666	3.681e-15	0.06415	5.758e-06	0.1896	6.556e-60	0.2461	8.561e-17
17	rs56280222:43803788:T:C	43803788	C	ADD	13256	0.192	0.08102	0.1638	0.225	-20.37	3.082e-92	0.1666	3.681e-15	0.06415	5.758e-06	0.1896	6.556e-60	0.2461	8.561e-17
17	17:44205350:A:ATT	44205350	ATT	ADD	13218	0.1886	0.0819	0.1606	0.2214	-20.37	3.092e-92	0.1597	3.207e-15	0.06314	5.02e-06	0.1876	1.187e-59	0.241	6.614e-17
17	rs4341787:43902505:C:T	43902505	T	ADD	13240	0.1912	0.08122	0.1631	0.2242	-20.37	3.113e-92	0.1588	2.508e-15	0.06305	4.977e-06	0.1889	8.943e-60	0.2522	1.486e-16
17	rs3912060:44165435:C:T	44165435	T	ADD	13229	0.1904	0.08143	0.1623	0.2233	-20.37	3.117e-92	0.16	3.281e-15	0.0643	5.85e-06	0.1882	5.835e-60	0.2464	8.98e-17
17	rs62055956:43854449:C:T	43854449	T	ADD	13255	0.192	0.08102	0.1638	0.225	-20.37	3.123e-92	0.1591	2.816e-15	0.06357	5.271e-06	0.1916	1.124e-59	0.2452	7.128e-17
17	rs62055957:43854536:C:A	43854536	A	ADD	13255	0.192	0.08102	0.1638	0.225	-20.37	3.123e-92	0.1591	2.816e-15	0.06357	5.271e-06	0.1916	1.124e-59	0.2452	7.128e-17
17	rs62055545:43964561:C:T	43964561	T	ADD	13249	0.1927	0.08083	0.1645	0.2258	-20.37	3.125e-92	0.1589	2.664e-15	0.06396	5.77e-06	0.1906	6.223e-60	0.2521	1.396e-16
17	rs62055546:43964567:A:C	43964567	C	ADD	13249	0.1927	0.08083	0.1645	0.2258	-20.37	3.125e-92	0.1589	2.664e-15	0.06396	5.77e-06	0.1906	6.223e-60	0.2521	1.396e-16
17	rs9906974:43822772:T:C	43822772	C	ADD	13255	0.1928	0.08081	0.1646	0.2259	-20.37	3.132e-92	0.1661	3.307e-15	0.06321	5.054e-06	0.1897	6.562e-60	0.2515	1.244e-16
17	rs62062768:44019479:C:G	44019479	G	ADD	13230	0.1919	0.08104	0.1637	0.225	-20.37	3.139e-92	0.1605	3.575e-15	0.06327	5.091e-06	0.1894	6.815e-60	0.2502	1.024e-16
17	rs62062769:44019643:G:A	44019643	A	ADD	13230	0.1919	0.08104	0.1637	0.225	-20.37	3.139e-92	0.1605	3.575e-15	0.06327	5.091e-06	0.1894	6.815e-60	0.2502	1.024e-16
17	rs62062770:44019680:T:C	44019680	C	ADD	13230	0.1919	0.08104	0.1637	0.225	-20.37	3.139e-92	0.1605	3.575e-15	0.06327	5.091e-06	0.1894	6.815e-60	0.2502	1.024e-16
17	rs62062771:44020282:G:A	44020282	A	ADD	13230	0.1919	0.08104	0.1637	0.225	-20.37	3.139e-92	0.1605	3.575e-15	0.06327	5.091e-06	0.1894	6.815e-60	0.2502	1.024e-16
17	rs62062772:44020314:C:T	44020314	T	ADD	13230	0.1919	0.08104	0.1637	0.225	-20.37	3.139e-92	0.1605	3.575e-15	0.06327	5.091e-06	0.1894	6.815e-60	0.2502	1.024e-16
17	rs62062773:44020545:A:G	44020545	G	ADD	13230	0.1919	0.08104	0.1637	0.225	-20.37	3.139e-92	0.1605	3.575e-15	0.06327	5.091e-06	0.1894	6.815e-60	0.2502	1.024e-16
17	rs4327091:44021717:G:A	44021717	A	ADD	13230	0.1919	0.08104	0.1637	0.225	-20.37	3.141e-92	0.1605	3.575e-15	0.06327	5.091e-06	0.1894	6.819e-60	0.2502	1.024e-16
17	17:43751598:GT:G	43751598	G	ADD	13233	0.1934	0.08067	0.1651	0.2265	-20.37	3.156e-92	0.164	2.248e-15	0.0646	6.078e-06	0.1905	7.147e-60	0.2515	1.244e-16
17	rs41457044:43911424:C:T	43911424	T	ADD	13247	0.192	0.08103	0.1638	0.225	-20.37	3.161e-92	0.159	2.645e-15	0.06299	4.9e-06	0.1899	9.194e-60	0.2515	1.244e-16
17	rs62056918:43786676:T:G	43786676	G	ADD	13257	0.192	0.08102	0.1638	0.2251	-20.37	3.161e-92	0.167	4.015e-15	0.06415	5.758e-06	0.1896	6.462e-60	0.2461	8.561e-17
17	rs62056919:43786698:C:T	43786698	T	ADD	13257	0.192	0.08102	0.1638	0.2251	-20.37	3.161e-92	0.167	4.015e-15	0.06415	5.758e-06	0.1896	6.462e-60	0.2461	8.561e-17
17	rs79193046:43967562:T:C	43967562	C	ADD	13247	0.1927	0.08085	0.1644	0.2258	-20.37	3.2e-92	0.1589	2.664e-15	0.06444	6.185e-06	0.1888	4.111e-60	0.251	1.19e-16
17	rs2316784:44021699:G:T	44021699	T	ADD	13231	0.1919	0.08104	0.1638	0.225	-20.37	3.225e-92	0.1605	3.575e-15	0.06327	5.091e-06	0.1894	6.975e-60	0.2502	1.024e-16
17	rs4479290:44021744:T:C	44021744	C	ADD	13231	0.1919	0.08104	0.1638	0.225	-20.37	3.225e-92	0.1605	3.575e-15	0.06327	5.091e-06	0.1894	6.975e-60	0.2502	1.024e-16
17	rs62062774:44021463:T:C	44021463	C	ADD	13231	0.1919	0.08104	0.1638	0.225	-20.37	3.225e-92	0.1605	3.575e-15	0.06327	5.091e-06	0.1894	6.975e-60	0.2502	1.024e-16
17	rs79115768:44021061:C:T	44021061	T	ADD	13231	0.1919	0.08104	0.1638	0.225	-20.37	3.225e-92	0.1605	3.575e-15	0.06327	5.091e-06	0.1894	6.975e-60	0.2502	1.024e-16
17	rs62055932:43848412:A:G	43848412	G	ADD	13255	0.1928	0.08081	0.1646	0.2259	-20.37	3.232e-92	0.1739	4.942e-15	0.0633	5.092e-06	0.1896	6.58e-60	0.2452	7.128e-17
17	rs62061732:44017941:G:T	44017941	T	ADD	13231	0.192	0.08104	0.1638	0.225	-20.37	3.258e-92	0.1605	3.575e-15	0.06327	5.091e-06	0.1894	7.052e-60	0.2502	1.024e-16
17	17:44282892:T:C	44282892	C	ADD	13179	0.1925	0.08089	0.1643	0.2256	-20.37	3.292e-92	0.1638	2.236e-15	0.06357	5.319e-06	0.1879	5.884e-60	0.2547	1.288e-16
17	rs113991678:43795634:C:T	43795634	T	ADD	13252	0.192	0.08102	0.1638	0.2251	-20.37	3.301e-92	0.1666	3.681e-15	0.06442	5.98e-06	0.1898	7.182e-60	0.2452	7.128e-17
17	17:44184819:CAAAGGT:C	44184819	C	ADD	13190	0.1911	0.08127	0.1629	0.224	-20.37	3.314e-92	0.1679	5.065e-15	0.06409	5.884e-06	0.1878	4.737e-60	0.2449	7.644e-17
17	rs62055515:43956370:G:T	43956370	T	ADD	13244	0.1927	0.08086	0.1644	0.2258	-20.37	3.318e-92	0.1589	2.664e-15	0.06396	5.77e-06	0.1908	7.314e-60	0.2518	1.403e-16
17	rs62055516:43956390:T:C	43956390	C	ADD	13244	0.1927	0.08086	0.1644	0.2258	-20.37	3.318e-92	0.1589	2.664e-15	0.06396	5.77e-06	0.1908	7.314e-60	0.2518	1.403e-16
17	rs62055517:43956425:C:T	43956425	T	ADD	13244	0.1927	0.08086	0.1644	0.2258	-20.37	3.318e-92	0.1589	2.664e-15	0.06396	5.77e-06	0.1908	7.314e-60	0.2518	1.403e-16
17	rs66763181:43809559:GT:G	43809559	G	ADD	13182	0.1927	0.08086	0.1644	0.2258	-20.37	3.323e-92	0.1727	3.733e-15	0.06489	5.776e-06	0.1875	4.445e-60	0.2499	9.391e-17
17	17:43777835:TATCCTGCTTCCC:T	43777835	T	ADD	13254	0.1929	0.08081	0.1646	0.226	-20.37	3.331e-92	0.1654	2.952e-15	0.06415	5.758e-06	0.1896	6.359e-60	0.2515	1.244e-16
17	17:43778315:CA:C	43778315	C	ADD	13254	0.1929	0.08081	0.1646	0.226	-20.37	3.331e-92	0.1654	2.952e-15	0.06415	5.758e-06	0.1896	6.359e-60	0.2515	1.244e-16
17	rs1526129:43779657:T:C	43779657	C	ADD	13254	0.1929	0.08081	0.1646	0.226	-20.37	3.331e-92	0.1654	2.952e-15	0.06415	5.758e-06	0.1896	6.359e-60	0.2515	1.244e-16
17	rs1724423:43777881:T:G	43777881	G	ADD	13254	0.1929	0.08081	0.1646	0.226	-20.37	3.331e-92	0.1654	2.952e-15	0.06415	5.758e-06	0.1896	6.359e-60	0.2515	1.244e-16
17	rs17688875:43778406:A:G	43778406	G	ADD	13254	0.1929	0.08081	0.1646	0.226	-20.37	3.331e-92	0.1654	2.952e-15	0.06415	5.758e-06	0.1896	6.359e-60	0.2515	1.244e-16
17	rs17688922:43779351:G:A	43779351	A	ADD	13254	0.1929	0.08081	0.1646	0.226	-20.37	3.331e-92	0.1654	2.952e-15	0.06415	5.758e-06	0.1896	6.359e-60	0.2515	1.244e-16
17	rs17688944:43779419:T:A	43779419	A	ADD	13254	0.1929	0.08081	0.1646	0.226	-20.37	3.331e-92	0.1654	2.952e-15	0.06415	5.758e-06	0.1896	6.359e-60	0.2515	1.244e-16
17	rs17762165:43778602:C:T	43778602	T	ADD	13254	0.1929	0.08081	0.1646	0.226	-20.37	3.331e-92	0.1654	2.952e-15	0.06415	5.758e-06	0.1896	6.359e-60	0.2515	1.244e-16
17	rs62056875:43778003:T:A	43778003	A	ADD	13254	0.1929	0.08081	0.1646	0.226	-20.37	3.331e-92	0.1654	2.952e-15	0.06415	5.758e-06	0.1896	6.359e-60	0.2515	1.244e-16
17	rs62056878:43780561:C:T	43780561	T	ADD	13254	0.1929	0.08081	0.1646	0.226	-20.37	3.331e-92	0.1654	2.952e-15	0.06415	5.758e-06	0.1896	6.359e-60	0.2515	1.244e-16
17	17:43956305:CTT:C	43956305	C	ADD	13201	0.1935	0.08065	0.1652	0.2266	-20.37	3.335e-92	0.1571	1.897e-15	0.09156	5.117e-06	0.1907	6.079e-60	0.2506	1.091e-16
17	17:43996721:C:G	43996721	G	ADD	13258	0.1928	0.08083	0.1646	0.2259	-20.37	3.335e-92	0.1597	3.132e-15	0.06396	5.77e-06	0.1906	5.962e-60	0.2512	1.185e-16
17	rs10491143:43773248:A:T	43773248	T	ADD	13258	0.1936	0.08061	0.1653	0.2268	-20.37	3.348e-92	0.1644	2.463e-15	0.06415	5.758e-06	0.1912	7.748e-60	0.2515	1.244e-16
17	rs10491144:43773124:A:C	43773124	C	ADD	13258	0.1936	0.08061	0.1653	0.2268	-20.37	3.348e-92	0.1644	2.463e-15	0.06415	5.758e-06	0.1912	7.748e-60	0.2515	1.244e-16
17	rs17688452:43773085:G:A	43773085	A	ADD	13258	0.1936	0.08061	0.1653	0.2268	-20.37	3.348e-92	0.1644	2.463e-15	0.06415	5.758e-06	0.1912	7.748e-60	0.2515	1.244e-16
17	rs62056869:43773447:T:C	43773447	C	ADD	13258	0.1936	0.08061	0.1653	0.2268	-20.37	3.348e-92	0.1644	2.463e-15	0.06415	5.758e-06	0.1912	7.748e-60	0.2515	1.244e-16
17	rs62055955:43854340:A:G	43854340	G	ADD	13252	0.1921	0.08101	0.1639	0.2251	-20.37	3.365e-92	0.1591	2.816e-15	0.06349	5.209e-06	0.1917	1.237e-59	0.2452	7.128e-17
17	rs62062782:44023087:G:A	44023087	A	ADD	13227	0.1913	0.08122	0.1631	0.2243	-20.36	3.429e-92	0.1605	3.575e-15	0.06327	5.091e-06	0.1885	7.744e-60	0.2502	1.024e-16
17	rs62062776:44022043:A:C	44022043	C	ADD	13230	0.192	0.08104	0.1638	0.2251	-20.36	3.468e-92	0.1605	3.575e-15	0.06327	5.091e-06	0.1895	7.531e-60	0.2502	1.024e-16
17	rs62062777:44022068:G:A	44022068	A	ADD	13230	0.192	0.08104	0.1638	0.2251	-20.36	3.468e-92	0.1605	3.575e-15	0.06327	5.091e-06	0.1895	7.531e-60	0.2502	1.024e-16
17	rs17762308:43780948:T:C	43780948	C	ADD	13253	0.1929	0.08081	0.1646	0.226	-20.36	3.47e-92	0.1654	2.952e-15	0.06415	5.758e-06	0.1897	6.612e-60	0.2515	1.244e-16
17	rs968028:43781105:A:G	43781105	G	ADD	13253	0.1929	0.08081	0.1646	0.226	-20.36	3.47e-92	0.1654	2.952e-15	0.06415	5.758e-06	0.1897	6.612e-60	0.2515	1.244e-16
17	rs17688434:43772540:G:A	43772540	A	ADD	13257	0.1937	0.08061	0.1654	0.2268	-20.36	3.472e-92	0.1644	2.463e-15	0.06415	5.758e-06	0.1912	8.017e-60	0.2515	1.244e-16
17	17:44213204:C:T	44213204	T	ADD	13240	0.1896	0.08164	0.1616	0.2226	-20.36	3.487e-92	0.1591	2.719e-15	0.06324	5.071e-06	0.1886	2.195e-59	0.2454	7.492e-17
17	17:44265192:AT:A	44265192	A	ADD	13245	0.1946	0.08037	0.1663	0.2279	-20.36	3.5e-92	0.158	2.214e-15	0.08619	3.295e-06	0.1927	8.692e-60	0.2498	9.21e-17
17	rs17687667:43754099:G:A	43754099	A	ADD	13255	0.1936	0.08063	0.1653	0.2268	-20.36	3.511e-92	0.164	2.248e-15	0.06415	5.758e-06	0.1914	9.763e-60	0.2511	1.167e-16
17	rs56971664:43918613:T:C	43918613	C	ADD	13260	0.1936	0.08062	0.1653	0.2268	-20.36	3.515e-92	0.1666	3.581e-15	0.06302	4.937e-06	0.1907	6.568e-60	0.2515	1.244e-16
17	rs62056879:43781426:T:C	43781426	C	ADD	13257	0.1929	0.0808	0.1647	0.226	-20.36	3.524e-92	0.1659	3.195e-15	0.06415	5.758e-06	0.1896	6.198e-60	0.2515	1.244e-16
17	rs79892630:43781505:C:T	43781505	T	ADD	13257	0.1929	0.0808	0.1647	0.226	-20.36	3.524e-92	0.1659	3.195e-15	0.06415	5.758e-06	0.1896	6.198e-60	0.2515	1.244e-16
17	rs4074462:43855228:G:T	43855228	T	ADD	13251	0.1929	0.08081	0.1647	0.226	-20.36	3.56e-92	0.1662	3.433e-15	0.06357	5.271e-06	0.1914	1.006e-59	0.2452	7.128e-17
17	rs968027:43781250:C:T	43781250	T	ADD	13254	0.1929	0.08081	0.1647	0.226	-20.36	3.564e-92	0.1654	2.952e-15	0.06415	5.758e-06	0.1897	6.767e-60	0.2515	1.244e-16
17	rs34232924:44023828:C:CGTG	44023828	CGTG	ADD	13226	0.1913	0.08122	0.1631	0.2243	-20.36	3.587e-92	0.1605	3.575e-15	0.06327	5.091e-06	0.1885	8.05e-60	0.2502	1.024e-16
17	rs35163442:44023842:G:A	44023842	A	ADD	13226	0.1913	0.08122	0.1631	0.2243	-20.36	3.587e-92	0.1605	3.575e-15	0.06327	5.091e-06	0.1885	8.05e-60	0.2502	1.024e-16
17	rs62062783:44023520:T:G	44023520	G	ADD	13226	0.1913	0.08122	0.1631	0.2243	-20.36	3.587e-92	0.1605	3.575e-15	0.06327	5.091e-06	0.1885	8.05e-60	0.2502	1.024e-16
17	rs62062784:44024552:C:G	44024552	G	ADD	13226	0.1913	0.08122	0.1631	0.2243	-20.36	3.587e-92	0.1605	3.575e-15	0.06327	5.091e-06	0.1885	8.05e-60	0.2502	1.024e-16
17	rs62062785:44024562:G:T	44024562	T	ADD	13226	0.1913	0.08122	0.1631	0.2243	-20.36	3.587e-92	0.1605	3.575e-15	0.06327	5.091e-06	0.1885	8.05e-60	0.2502	1.024e-16
17	17:44001549:G:GC	44001549	GC	ADD	13258	0.1929	0.08083	0.1646	0.226	-20.36	3.609e-92	0.1597	3.132e-15	0.06396	5.77e-06	0.1908	7.119e-60	0.2507	1.085e-16
17	rs137941099:44003625:T:TAA	44003625	TAA	ADD	13258	0.1929	0.08083	0.1646	0.226	-20.36	3.609e-92	0.1597	3.132e-15	0.06396	5.77e-06	0.1908	7.119e-60	0.2507	1.085e-16
17	rs147319425:44003133:A:AAAG	44003133	AAAG	ADD	13258	0.1929	0.08083	0.1646	0.226	-20.36	3.609e-92	0.1597	3.132e-15	0.06396	5.77e-06	0.1908	7.119e-60	0.2507	1.085e-16
17	rs17564591:44002062:A:C	44002062	C	ADD	13258	0.1929	0.08083	0.1646	0.226	-20.36	3.609e-92	0.1597	3.132e-15	0.06396	5.77e-06	0.1908	7.119e-60	0.2507	1.085e-16
17	rs17564619:44002138:A:G	44002138	G	ADD	13258	0.1929	0.08083	0.1646	0.226	-20.36	3.609e-92	0.1597	3.132e-15	0.06396	5.77e-06	0.1908	7.119e-60	0.2507	1.085e-16
17	rs17564703:44002595:C:T	44002595	T	ADD	13258	0.1929	0.08083	0.1646	0.226	-20.36	3.609e-92	0.1597	3.132e-15	0.06396	5.77e-06	0.1908	7.119e-60	0.2507	1.085e-16
17	rs17649866:44000914:T:C	44000914	C	ADD	13258	0.1929	0.08083	0.1646	0.226	-20.36	3.609e-92	0.1597	3.132e-15	0.06396	5.77e-06	0.1908	7.119e-60	0.2507	1.085e-16
17	rs17649918:44001621:A:G	44001621	G	ADD	13258	0.1929	0.08083	0.1646	0.226	-20.36	3.609e-92	0.1597	3.132e-15	0.06396	5.77e-06	0.1908	7.119e-60	0.2507	1.085e-16
17	rs17649954:44001661:A:G	44001661	G	ADD	13258	0.1929	0.08083	0.1646	0.226	-20.36	3.609e-92	0.1597	3.132e-15	0.06396	5.77e-06	0.1908	7.119e-60	0.2507	1.085e-16
17	rs17650063:44002555:A:G	44002555	G	ADD	13258	0.1929	0.08083	0.1646	0.226	-20.36	3.609e-92	0.1597	3.132e-15	0.06396	5.77e-06	0.1908	7.119e-60	0.2507	1.085e-16
17	rs371618052:44003580:GA:G	44003580	G	ADD	13258	0.1929	0.08083	0.1646	0.226	-20.36	3.609e-92	0.1597	3.132e-15	0.06396	5.77e-06	0.1908	7.119e-60	0.2507	1.085e-16
17	rs55685451:44001957:T:G	44001957	G	ADD	13258	0.1929	0.08083	0.1646	0.226	-20.36	3.609e-92	0.1597	3.132e-15	0.06396	5.77e-06	0.1908	7.119e-60	0.2507	1.085e-16
17	rs55788597:44003397:T:A	44003397	A	ADD	13258	0.1929	0.08083	0.1646	0.226	-20.36	3.609e-92	0.1597	3.132e-15	0.06396	5.77e-06	0.1908	7.119e-60	0.2507	1.085e-16
17	rs56002706:44000505:C:T	44000505	T	ADD	13258	0.1929	0.08083	0.1646	0.226	-20.36	3.609e-92	0.1597	3.132e-15	0.06396	5.77e-06	0.1908	7.119e-60	0.2507	1.085e-16
17	rs56197117:44003446:A:G	44003446	G	ADD	13258	0.1929	0.08083	0.1646	0.226	-20.36	3.609e-92	0.1597	3.132e-15	0.06396	5.77e-06	0.1908	7.119e-60	0.2507	1.085e-16
17	rs56249311:44003599:C:T	44003599	T	ADD	13258	0.1929	0.08083	0.1646	0.226	-20.36	3.609e-92	0.1597	3.132e-15	0.06396	5.77e-06	0.1908	7.119e-60	0.2507	1.085e-16
17	rs62058968:44001228:G:A	44001228	A	ADD	13258	0.1929	0.08083	0.1646	0.226	-20.36	3.609e-92	0.1597	3.132e-15	0.06396	5.77e-06	0.1908	7.119e-60	0.2507	1.085e-16
17	rs62059003:44002431:C:T	44002431	T	ADD	13258	0.1929	0.08083	0.1646	0.226	-20.36	3.609e-92	0.1597	3.132e-15	0.06396	5.77e-06	0.1908	7.119e-60	0.2507	1.085e-16
17	rs62059004:44003893:A:G	44003893	G	ADD	13258	0.1929	0.08083	0.1646	0.226	-20.36	3.609e-92	0.1597	3.132e-15	0.06396	5.77e-06	0.1908	7.119e-60	0.2507	1.085e-16
17	rs62059005:44004472:A:G	44004472	G	ADD	13258	0.1929	0.08083	0.1646	0.226	-20.36	3.609e-92	0.1597	3.132e-15	0.06396	5.77e-06	0.1908	7.119e-60	0.2507	1.085e-16
17	rs62059007:44005615:A:G	44005615	G	ADD	13258	0.1929	0.08083	0.1646	0.226	-20.36	3.609e-92	0.1597	3.132e-15	0.06396	5.77e-06	0.1908	7.119e-60	0.2507	1.085e-16
17	rs62059009:44006130:T:C	44006130	C	ADD	13258	0.1929	0.08083	0.1646	0.226	-20.36	3.609e-92	0.1597	3.132e-15	0.06396	5.77e-06	0.1908	7.119e-60	0.2507	1.085e-16
17	rs76090253:44002969:A:C	44002969	C	ADD	13258	0.1929	0.08083	0.1646	0.226	-20.36	3.609e-92	0.1597	3.132e-15	0.06396	5.77e-06	0.1908	7.119e-60	0.2507	1.085e-16
17	rs76500077:44004076:T:C	44004076	C	ADD	13258	0.1929	0.08083	0.1646	0.226	-20.36	3.609e-92	0.1597	3.132e-15	0.06396	5.77e-06	0.1908	7.119e-60	0.2507	1.085e-16
17	rs8078495:44000610:G:A	44000610	A	ADD	13258	0.1929	0.08083	0.1646	0.226	-20.36	3.609e-92	0.1597	3.132e-15	0.06396	5.77e-06	0.1908	7.119e-60	0.2507	1.085e-16
17	rs17573245:44072854:T:C	44072854	C	ADD	13219	0.1919	0.08108	0.1637	0.2249	-20.36	3.614e-92	0.1597	3.245e-15	0.06349	5.254e-06	0.1897	8.155e-60	0.2502	1.054e-16
17	17:44274985:C:A	44274985	A	ADD	13217	0.1911	0.08128	0.163	0.2241	-20.36	3.619e-92	0.1577	2.116e-15	0.06414	5.682e-06	0.1884	8.856e-60	0.2502	9.949e-17
17	17:44275035:T:G	44275035	G	ADD	13217	0.1911	0.08128	0.163	0.2241	-20.36	3.619e-92	0.1577	2.116e-15	0.06414	5.682e-06	0.1884	8.856e-60	0.2502	9.949e-17
17	17:44276013:G:A	44276013	A	ADD	13217	0.1911	0.08128	0.163	0.2241	-20.36	3.619e-92	0.1577	2.116e-15	0.06414	5.682e-06	0.1884	8.856e-60	0.2502	9.949e-17
17	17:44276431:T:TAGAA	44276431	TAGAA	ADD	13217	0.1911	0.08128	0.163	0.2241	-20.36	3.619e-92	0.1577	2.116e-15	0.06414	5.682e-06	0.1884	8.856e-60	0.2502	9.949e-17
17	17:44279371:TCAAA:T	44279371	T	ADD	13217	0.1911	0.08128	0.163	0.2241	-20.36	3.619e-92	0.1577	2.116e-15	0.06414	5.682e-06	0.1884	8.856e-60	0.2502	9.949e-17
17	17:44279760:G:A	44279760	A	ADD	13217	0.1911	0.08128	0.163	0.2241	-20.36	3.619e-92	0.1577	2.116e-15	0.06414	5.682e-06	0.1884	8.856e-60	0.2502	9.949e-17
17	17:44280188:T:A	44280188	A	ADD	13217	0.1911	0.08128	0.163	0.2241	-20.36	3.619e-92	0.1577	2.116e-15	0.06414	5.682e-06	0.1884	8.856e-60	0.2502	9.949e-17
17	17:44280523:A:G	44280523	G	ADD	13217	0.1911	0.08128	0.163	0.2241	-20.36	3.619e-92	0.1577	2.116e-15	0.06414	5.682e-06	0.1884	8.856e-60	0.2502	9.949e-17
17	17:44280902:G:C	44280902	C	ADD	13217	0.1911	0.08128	0.163	0.2241	-20.36	3.619e-92	0.1577	2.116e-15	0.06414	5.682e-06	0.1884	8.856e-60	0.2502	9.949e-17
17	17:44281588:T:C	44281588	C	ADD	13217	0.1911	0.08128	0.163	0.2241	-20.36	3.619e-92	0.1577	2.116e-15	0.06414	5.682e-06	0.1884	8.856e-60	0.2502	9.949e-17
17	17:44281722:T:C	44281722	C	ADD	13217	0.1911	0.08128	0.163	0.2241	-20.36	3.619e-92	0.1577	2.116e-15	0.06414	5.682e-06	0.1884	8.856e-60	0.2502	9.949e-17
17	17:44282007:T:C	44282007	C	ADD	13217	0.1911	0.08128	0.163	0.2241	-20.36	3.619e-92	0.1577	2.116e-15	0.06414	5.682e-06	0.1884	8.856e-60	0.2502	9.949e-17
17	17:44282744:G:C	44282744	C	ADD	13217	0.1911	0.08128	0.163	0.2241	-20.36	3.619e-92	0.1577	2.116e-15	0.06414	5.682e-06	0.1884	8.856e-60	0.2502	9.949e-17
17	rs17664048:44278742:A:G	44278742	G	ADD	13217	0.1911	0.08128	0.163	0.2241	-20.36	3.619e-92	0.1577	2.116e-15	0.06414	5.682e-06	0.1884	8.856e-60	0.2502	9.949e-17
17	rs1918786:44279101:A:G	44279101	G	ADD	13217	0.1911	0.08128	0.163	0.2241	-20.36	3.619e-92	0.1577	2.116e-15	0.06414	5.682e-06	0.1884	8.856e-60	0.2502	9.949e-17
17	rs1918787:44279252:A:G	44279252	G	ADD	13217	0.1911	0.08128	0.163	0.2241	-20.36	3.619e-92	0.1577	2.116e-15	0.06414	5.682e-06	0.1884	8.856e-60	0.2502	9.949e-17
17	rs17688391:43772109:C:A	43772109	A	ADD	13256	0.1937	0.08061	0.1654	0.2269	-20.36	3.626e-92	0.1644	2.463e-15	0.06415	5.758e-06	0.1912	8.313e-60	0.2515	1.244e-16
17	rs17688410:43772251:C:T	43772251	T	ADD	13256	0.1937	0.08061	0.1654	0.2269	-20.36	3.626e-92	0.1644	2.463e-15	0.06415	5.758e-06	0.1912	8.313e-60	0.2515	1.244e-16
17	rs56200760:43772018:G:T	43772018	T	ADD	13256	0.1937	0.08061	0.1654	0.2269	-20.36	3.626e-92	0.1644	2.463e-15	0.06415	5.758e-06	0.1912	8.313e-60	0.2515	1.244e-16
17	rs62056864:43770995:G:A	43770995	A	ADD	13256	0.1937	0.08061	0.1654	0.2269	-20.36	3.626e-92	0.1644	2.463e-15	0.06415	5.758e-06	0.1912	8.313e-60	0.2515	1.244e-16
17	rs62056865:43771193:T:C	43771193	C	ADD	13256	0.1937	0.08061	0.1654	0.2269	-20.36	3.626e-92	0.1644	2.463e-15	0.06415	5.758e-06	0.1912	8.313e-60	0.2515	1.244e-16
17	rs62056866:43771493:G:A	43771493	A	ADD	13256	0.1937	0.08061	0.1654	0.2269	-20.36	3.626e-92	0.1644	2.463e-15	0.06415	5.758e-06	0.1912	8.313e-60	0.2515	1.244e-16
17	rs62056867:43771627:A:G	43771627	G	ADD	13256	0.1937	0.08061	0.1654	0.2269	-20.36	3.626e-92	0.1644	2.463e-15	0.06415	5.758e-06	0.1912	8.313e-60	0.2515	1.244e-16
17	rs62057148:43903485:G:C	43903485	C	ADD	13241	0.192	0.08104	0.1638	0.2251	-20.36	3.629e-92	0.1585	2.366e-15	0.06302	4.937e-06	0.1902	1.14e-59	0.2515	1.244e-16
17	17:43679132:A:G	43679132	G	ADD	13044	0.1945	0.08041	0.1661	0.2277	-20.36	3.635e-92	0.1624	1.594e-15	0.08842	4.167e-06	0.1997	4.274e-59	0.222	1.329e-17
17	rs62062778:44022528:A:G	44022528	G	ADD	13229	0.192	0.08104	0.1638	0.2251	-20.36	3.637e-92	0.1605	3.575e-15	0.06327	5.091e-06	0.1896	7.841e-60	0.2502	1.024e-16
17	rs62062779:44022577:A:C	44022577	C	ADD	13229	0.192	0.08104	0.1638	0.2251	-20.36	3.637e-92	0.1605	3.575e-15	0.06327	5.091e-06	0.1896	7.841e-60	0.2502	1.024e-16
17	rs62062780:44022593:C:T	44022593	T	ADD	13229	0.192	0.08104	0.1638	0.2251	-20.36	3.637e-92	0.1605	3.575e-15	0.06327	5.091e-06	0.1896	7.841e-60	0.2502	1.024e-16
17	rs62062781:44022632:G:A	44022632	A	ADD	13229	0.192	0.08104	0.1638	0.2251	-20.36	3.637e-92	0.1605	3.575e-15	0.06327	5.091e-06	0.1896	7.841e-60	0.2502	1.024e-16
17	rs75686108:44022376:C:T	44022376	T	ADD	13229	0.192	0.08104	0.1638	0.2251	-20.36	3.637e-92	0.1605	3.575e-15	0.06327	5.091e-06	0.1896	7.841e-60	0.2502	1.024e-16
17	rs75839508:44022319:G:A	44022319	A	ADD	13229	0.192	0.08104	0.1638	0.2251	-20.36	3.637e-92	0.1605	3.575e-15	0.06327	5.091e-06	0.1896	7.841e-60	0.2502	1.024e-16
17	rs78834738:44022434:G:A	44022434	A	ADD	13229	0.192	0.08104	0.1638	0.2251	-20.36	3.637e-92	0.1605	3.575e-15	0.06327	5.091e-06	0.1896	7.841e-60	0.2502	1.024e-16
17	rs79765413:44022433:T:C	44022433	C	ADD	13229	0.192	0.08104	0.1638	0.2251	-20.36	3.637e-92	0.1605	3.575e-15	0.06327	5.091e-06	0.1896	7.841e-60	0.2502	1.024e-16
17	17:43774255:TAGCC:T	43774255	T	ADD	13259	0.1937	0.0806	0.1654	0.2269	-20.36	3.639e-92	0.1649	2.649e-15	0.06415	5.758e-06	0.1912	7.748e-60	0.2515	1.244e-16
17	17:43775212:CCTT:C	43775212	C	ADD	13259	0.1937	0.0806	0.1654	0.2269	-20.36	3.639e-92	0.1649	2.649e-15	0.06415	5.758e-06	0.1912	7.748e-60	0.2515	1.244e-16
17	rs12150091:43776242:A:G	43776242	G	ADD	13259	0.1937	0.0806	0.1654	0.2269	-20.36	3.639e-92	0.1649	2.649e-15	0.06415	5.758e-06	0.1912	7.748e-60	0.2515	1.244e-16
17	rs12150141:43775145:G:A	43775145	A	ADD	13259	0.1937	0.0806	0.1654	0.2269	-20.36	3.639e-92	0.1649	2.649e-15	0.06415	5.758e-06	0.1912	7.748e-60	0.2515	1.244e-16
17	rs12150435:43776391:G:C	43776391	C	ADD	13259	0.1937	0.0806	0.1654	0.2269	-20.36	3.639e-92	0.1649	2.649e-15	0.06415	5.758e-06	0.1912	7.748e-60	0.2515	1.244e-16
17	rs12150454:43776061:C:T	43776061	T	ADD	13259	0.1937	0.0806	0.1654	0.2269	-20.36	3.639e-92	0.1649	2.649e-15	0.06415	5.758e-06	0.1912	7.748e-60	0.2515	1.244e-16
17	rs12150464:43776371:C:T	43776371	T	ADD	13259	0.1937	0.0806	0.1654	0.2269	-20.36	3.639e-92	0.1649	2.649e-15	0.06415	5.758e-06	0.1912	7.748e-60	0.2515	1.244e-16
17	rs12150547:43775546:A:G	43775546	G	ADD	13259	0.1937	0.0806	0.1654	0.2269	-20.36	3.639e-92	0.1649	2.649e-15	0.06415	5.758e-06	0.1912	7.748e-60	0.2515	1.244e-16
17	rs12150608:43775402:T:C	43775402	C	ADD	13259	0.1937	0.0806	0.1654	0.2269	-20.36	3.639e-92	0.1649	2.649e-15	0.06415	5.758e-06	0.1912	7.748e-60	0.2515	1.244e-16
17	rs12150610:43775479:T:C	43775479	C	ADD	13259	0.1937	0.0806	0.1654	0.2269	-20.36	3.639e-92	0.1649	2.649e-15	0.06415	5.758e-06	0.1912	7.748e-60	0.2515	1.244e-16
17	rs17688534:43773877:A:T	43773877	T	ADD	13259	0.1937	0.0806	0.1654	0.2269	-20.36	3.639e-92	0.1649	2.649e-15	0.06415	5.758e-06	0.1912	7.748e-60	0.2515	1.244e-16
17	rs17688558:43773943:A:G	43773943	G	ADD	13259	0.1937	0.0806	0.1654	0.2269	-20.36	3.639e-92	0.1649	2.649e-15	0.06415	5.758e-06	0.1912	7.748e-60	0.2515	1.244e-16
17	rs17688682:43775929:C:G	43775929	G	ADD	13259	0.1937	0.0806	0.1654	0.2269	-20.36	3.639e-92	0.1649	2.649e-15	0.06415	5.758e-06	0.1912	7.748e-60	0.2515	1.244e-16
17	rs17761838:43774959:T:C	43774959	C	ADD	13259	0.1937	0.0806	0.1654	0.2269	-20.36	3.639e-92	0.1649	2.649e-15	0.06415	5.758e-06	0.1912	7.748e-60	0.2515	1.244e-16
17	rs17761985:43776787:C:T	43776787	T	ADD	13259	0.1937	0.0806	0.1654	0.2269	-20.36	3.639e-92	0.1649	2.649e-15	0.06415	5.758e-06	0.1912	7.748e-60	0.2515	1.244e-16
17	rs201825478:43774408:A:AAGAAAGAAAGAG	43774408	AAGAAAGAAAGAG	ADD	13259	0.1937	0.0806	0.1654	0.2269	-20.36	3.639e-92	0.1649	2.649e-15	0.06415	5.758e-06	0.1912	7.748e-60	0.2515	1.244e-16
17	rs56162163:43774497:A:T	43774497	T	ADD	13259	0.1937	0.0806	0.1654	0.2269	-20.36	3.639e-92	0.1649	2.649e-15	0.06415	5.758e-06	0.1912	7.748e-60	0.2515	1.244e-16
17	rs56391096:43774845:C:T	43774845	T	ADD	13259	0.1937	0.0806	0.1654	0.2269	-20.36	3.639e-92	0.1649	2.649e-15	0.06415	5.758e-06	0.1912	7.748e-60	0.2515	1.244e-16
17	rs62056870:43773784:C:A	43773784	A	ADD	13259	0.1937	0.0806	0.1654	0.2269	-20.36	3.639e-92	0.1649	2.649e-15	0.06415	5.758e-06	0.1912	7.748e-60	0.2515	1.244e-16
17	rs62056872:43775015:T:C	43775015	C	ADD	13259	0.1937	0.0806	0.1654	0.2269	-20.36	3.639e-92	0.1649	2.649e-15	0.06415	5.758e-06	0.1912	7.748e-60	0.2515	1.244e-16
17	rs62056873:43776945:T:C	43776945	C	ADD	13259	0.1937	0.0806	0.1654	0.2269	-20.36	3.639e-92	0.1649	2.649e-15	0.06415	5.758e-06	0.1912	7.748e-60	0.2515	1.244e-16
17	rs76761706:43776741:T:C	43776741	C	ADD	13259	0.1937	0.0806	0.1654	0.2269	-20.36	3.639e-92	0.1649	2.649e-15	0.06415	5.758e-06	0.1912	7.748e-60	0.2515	1.244e-16
17	rs62054825:43930033:G:A	43930033	A	ADD	13240	0.1928	0.08085	0.1645	0.2259	-20.36	3.643e-92	0.1598	3.217e-15	0.07777	2.324e-06	0.1894	6.73e-60	0.2512	1.179e-16
17	rs34739559:43949342:G:A	43949342	A	ADD	13225	0.1927	0.08086	0.1645	0.2258	-20.36	3.651e-92	0.1579	2.121e-15	0.06266	4.723e-06	0.193	1.644e-59	0.2453	7.571e-17
17	rs17762073:43777745:C:A	43777745	A	ADD	13257	0.1937	0.08061	0.1654	0.2269	-20.36	3.658e-92	0.1646	2.498e-15	0.06415	5.758e-06	0.1912	8.081e-60	0.2515	1.244e-16
17	rs192006062:43807911:A:G	43807911	G	ADD	13256	0.193	0.0808	0.1647	0.2261	-20.36	3.664e-92	0.1666	3.681e-15	0.06321	5.054e-06	0.1897	6.929e-60	0.2515	1.244e-16
17	rs76493835:43807642:T:G	43807642	G	ADD	13260	0.1929	0.08081	0.1647	0.2261	-20.36	3.678e-92	0.1666	3.681e-15	0.06321	5.054e-06	0.1897	6.935e-60	0.2515	1.244e-16
17	rs17762361:43781778:A:G	43781778	G	ADD	13256	0.193	0.0808	0.1647	0.2261	-20.36	3.718e-92	0.1663	3.501e-15	0.06415	5.758e-06	0.1896	6.198e-60	0.2515	1.244e-16
17	rs62056880:43782304:T:C	43782304	C	ADD	13256	0.193	0.0808	0.1647	0.2261	-20.36	3.718e-92	0.1663	3.501e-15	0.06415	5.758e-06	0.1896	6.198e-60	0.2515	1.244e-16
17	17:44025407:C:CT	44025407	CT	ADD	13227	0.1913	0.08122	0.1632	0.2244	-20.36	3.722e-92	0.1605	3.575e-15	0.06327	5.091e-06	0.1886	8.326e-60	0.2502	1.024e-16
17	17:44025678:G:GCT	44025678	GCT	ADD	13227	0.1913	0.08122	0.1632	0.2244	-20.36	3.722e-92	0.1605	3.575e-15	0.06327	5.091e-06	0.1886	8.326e-60	0.2502	1.024e-16
17	rs113395365:44025650:T:C	44025650	C	ADD	13227	0.1913	0.08122	0.1632	0.2244	-20.36	3.722e-92	0.1605	3.575e-15	0.06327	5.091e-06	0.1886	8.326e-60	0.2502	1.024e-16
17	rs62062787:44024865:T:C	44024865	C	ADD	13227	0.1913	0.08122	0.1632	0.2244	-20.36	3.722e-92	0.1605	3.575e-15	0.06327	5.091e-06	0.1886	8.326e-60	0.2502	1.024e-16
17	rs62062788:44024906:A:G	44024906	G	ADD	13227	0.1913	0.08122	0.1632	0.2244	-20.36	3.722e-92	0.1605	3.575e-15	0.06327	5.091e-06	0.1886	8.326e-60	0.2502	1.024e-16
17	rs62062789:44025033:T:C	44025033	C	ADD	13227	0.1913	0.08122	0.1632	0.2244	-20.36	3.722e-92	0.1605	3.575e-15	0.06327	5.091e-06	0.1886	8.326e-60	0.2502	1.024e-16
17	rs62062790:44025045:C:T	44025045	T	ADD	13227	0.1913	0.08122	0.1632	0.2244	-20.36	3.722e-92	0.1605	3.575e-15	0.06327	5.091e-06	0.1886	8.326e-60	0.2502	1.024e-16
17	rs62062791:44025273:G:A	44025273	A	ADD	13227	0.1913	0.08122	0.1632	0.2244	-20.36	3.722e-92	0.1605	3.575e-15	0.06327	5.091e-06	0.1886	8.326e-60	0.2502	1.024e-16
17	rs62062792:44025347:T:C	44025347	C	ADD	13227	0.1913	0.08122	0.1632	0.2244	-20.36	3.722e-92	0.1605	3.575e-15	0.06327	5.091e-06	0.1886	8.326e-60	0.2502	1.024e-16
17	rs78026984:44025592:G:C	44025592	C	ADD	13227	0.1913	0.08122	0.1632	0.2244	-20.36	3.722e-92	0.1605	3.575e-15	0.06327	5.091e-06	0.1886	8.326e-60	0.2502	1.024e-16
17	17:43679121:G:A	43679121	A	ADD	13100	0.1929	0.08084	0.1646	0.226	-20.36	3.792e-92	0.1631	1.872e-15	0.08844	4.186e-06	0.1969	3.681e-59	0.222	1.329e-17
17	rs2949997:43687072:G:A	43687072	A	ADD	13193	0.192	0.08106	0.1638	0.2251	-20.36	3.808e-92	0.1645	2.473e-15	0.0646	6.153e-06	0.1953	2.984e-59	0.2278	1.969e-17
17	rs17688767:43777542:A:G	43777542	G	ADD	13258	0.1938	0.0806	0.1655	0.2269	-20.36	3.818e-92	0.1649	2.649e-15	0.06415	5.758e-06	0.1912	8.081e-60	0.2515	1.244e-16
17	rs17688773:43777710:T:C	43777710	C	ADD	13258	0.1938	0.0806	0.1655	0.2269	-20.36	3.818e-92	0.1649	2.649e-15	0.06415	5.758e-06	0.1912	8.081e-60	0.2515	1.244e-16
17	rs62056874:43777578:C:T	43777578	T	ADD	13258	0.1938	0.0806	0.1655	0.2269	-20.36	3.818e-92	0.1649	2.649e-15	0.06415	5.758e-06	0.1912	8.081e-60	0.2515	1.244e-16
17	rs112637166:43751101:A:G	43751101	G	ADD	13256	0.1937	0.08062	0.1654	0.2269	-20.36	3.831e-92	0.164	2.248e-15	0.06415	5.758e-06	0.1914	9.763e-60	0.2515	1.244e-16
17	rs113155081:43752078:A:AC	43752078	AC	ADD	13256	0.1937	0.08062	0.1654	0.2269	-20.36	3.831e-92	0.164	2.248e-15	0.06415	5.758e-06	0.1914	9.763e-60	0.2515	1.244e-16
17	rs113486004:43751427:T:C	43751427	C	ADD	13256	0.1937	0.08062	0.1654	0.2269	-20.36	3.831e-92	0.164	2.248e-15	0.06415	5.758e-06	0.1914	9.763e-60	0.2515	1.244e-16
17	rs17687534:43749579:T:C	43749579	C	ADD	13256	0.1937	0.08062	0.1654	0.2269	-20.36	3.831e-92	0.164	2.248e-15	0.06415	5.758e-06	0.1914	9.763e-60	0.2515	1.244e-16
17	rs17687571:43750010:G:A	43750010	A	ADD	13256	0.1937	0.08062	0.1654	0.2269	-20.36	3.831e-92	0.164	2.248e-15	0.06415	5.758e-06	0.1914	9.763e-60	0.2515	1.244e-16
17	rs17687625:43750238:A:G	43750238	G	ADD	13256	0.1937	0.08062	0.1654	0.2269	-20.36	3.831e-92	0.164	2.248e-15	0.06415	5.758e-06	0.1914	9.763e-60	0.2515	1.244e-16
17	rs17760817:43750137:G:C	43750137	C	ADD	13256	0.1937	0.08062	0.1654	0.2269	-20.36	3.831e-92	0.164	2.248e-15	0.06415	5.758e-06	0.1914	9.763e-60	0.2515	1.244e-16
17	rs62053951:43749168:G:C	43749168	C	ADD	13256	0.1937	0.08062	0.1654	0.2269	-20.36	3.831e-92	0.164	2.248e-15	0.06415	5.758e-06	0.1914	9.763e-60	0.2515	1.244e-16
17	rs62053952:43749261:T:C	43749261	C	ADD	13256	0.1937	0.08062	0.1654	0.2269	-20.36	3.831e-92	0.164	2.248e-15	0.06415	5.758e-06	0.1914	9.763e-60	0.2515	1.244e-16
17	rs62053953:43749454:G:A	43749454	A	ADD	13256	0.1937	0.08062	0.1654	0.2269	-20.36	3.831e-92	0.164	2.248e-15	0.06415	5.758e-06	0.1914	9.763e-60	0.2515	1.244e-16
17	rs62053954:43749949:G:A	43749949	A	ADD	13256	0.1937	0.08062	0.1654	0.2269	-20.36	3.831e-92	0.164	2.248e-15	0.06415	5.758e-06	0.1914	9.763e-60	0.2515	1.244e-16
17	rs62053955:43749980:T:C	43749980	C	ADD	13256	0.1937	0.08062	0.1654	0.2269	-20.36	3.831e-92	0.164	2.248e-15	0.06415	5.758e-06	0.1914	9.763e-60	0.2515	1.244e-16
17	rs62053956:43750315:A:G	43750315	G	ADD	13256	0.1937	0.08062	0.1654	0.2269	-20.36	3.831e-92	0.164	2.248e-15	0.06415	5.758e-06	0.1914	9.763e-60	0.2515	1.244e-16
17	rs62053957:43750939:T:C	43750939	C	ADD	13256	0.1937	0.08062	0.1654	0.2269	-20.36	3.831e-92	0.164	2.248e-15	0.06415	5.758e-06	0.1914	9.763e-60	0.2515	1.244e-16
17	rs62053958:43751223:A:T	43751223	T	ADD	13256	0.1937	0.08062	0.1654	0.2269	-20.36	3.831e-92	0.164	2.248e-15	0.06415	5.758e-06	0.1914	9.763e-60	0.2515	1.244e-16
17	rs62053959:43751246:C:T	43751246	T	ADD	13256	0.1937	0.08062	0.1654	0.2269	-20.36	3.831e-92	0.164	2.248e-15	0.06415	5.758e-06	0.1914	9.763e-60	0.2515	1.244e-16
17	rs62055660:43751308:T:C	43751308	C	ADD	13256	0.1937	0.08062	0.1654	0.2269	-20.36	3.831e-92	0.164	2.248e-15	0.06415	5.758e-06	0.1914	9.763e-60	0.2515	1.244e-16
17	rs62055661:43752039:C:T	43752039	T	ADD	13256	0.1937	0.08062	0.1654	0.2269	-20.36	3.831e-92	0.164	2.248e-15	0.06415	5.758e-06	0.1914	9.763e-60	0.2515	1.244e-16
17	rs62055662:43752566:C:T	43752566	T	ADD	13256	0.1937	0.08062	0.1654	0.2269	-20.36	3.831e-92	0.164	2.248e-15	0.06415	5.758e-06	0.1914	9.763e-60	0.2515	1.244e-16
17	rs62055663:43753454:A:G	43753454	G	ADD	13256	0.1937	0.08062	0.1654	0.2269	-20.36	3.831e-92	0.164	2.248e-15	0.06415	5.758e-06	0.1914	9.763e-60	0.2515	1.244e-16
17	rs62055664:43753642:A:G	43753642	G	ADD	13256	0.1937	0.08062	0.1654	0.2269	-20.36	3.831e-92	0.164	2.248e-15	0.06415	5.758e-06	0.1914	9.763e-60	0.2515	1.244e-16
17	rs62055665:43754505:A:C	43754505	C	ADD	13256	0.1937	0.08062	0.1654	0.2269	-20.36	3.831e-92	0.164	2.248e-15	0.06415	5.758e-06	0.1914	9.763e-60	0.2515	1.244e-16
17	rs62055689:43754569:G:A	43754569	A	ADD	13256	0.1937	0.08062	0.1654	0.2269	-20.36	3.831e-92	0.164	2.248e-15	0.06415	5.758e-06	0.1914	9.763e-60	0.2515	1.244e-16
17	rs62055691:43754850:T:C	43754850	C	ADD	13256	0.1937	0.08062	0.1654	0.2269	-20.36	3.831e-92	0.164	2.248e-15	0.06415	5.758e-06	0.1914	9.763e-60	0.2515	1.244e-16
17	rs62055692:43754909:A:G	43754909	G	ADD	13256	0.1937	0.08062	0.1654	0.2269	-20.36	3.831e-92	0.164	2.248e-15	0.06415	5.758e-06	0.1914	9.763e-60	0.2515	1.244e-16
17	rs62056850:43992581:C:T	43992581	T	ADD	13253	0.1937	0.08063	0.1654	0.2268	-20.36	3.831e-92	0.1681	5.014e-15	0.06401	5.8e-06	0.1903	4.987e-60	0.2498	9.08e-17
17	rs76717812:43754010:T:C	43754010	C	ADD	13256	0.1937	0.08062	0.1654	0.2269	-20.36	3.831e-92	0.164	2.248e-15	0.06415	5.758e-06	0.1914	9.763e-60	0.2515	1.244e-16
17	rs79073784:43754209:G:C	43754209	C	ADD	13256	0.1937	0.08062	0.1654	0.2269	-20.36	3.831e-92	0.164	2.248e-15	0.06415	5.758e-06	0.1914	9.763e-60	0.2515	1.244e-16
17	rs76333921:43759426:C:T	43759426	T	ADD	13254	0.1937	0.08062	0.1654	0.2269	-20.36	3.838e-92	0.1644	2.463e-15	0.06415	5.758e-06	0.1913	8.917e-60	0.2515	1.244e-16
17	rs76453925:43759431:C:T	43759431	T	ADD	13254	0.1937	0.08062	0.1654	0.2269	-20.36	3.838e-92	0.1644	2.463e-15	0.06415	5.758e-06	0.1913	8.917e-60	0.2515	1.244e-16
17	rs4471723:44205690:C:T	44205690	T	ADD	13225	0.1998	0.07909	0.1711	0.2334	-20.36	3.842e-92	0.1802	5.768e-15	0.0474	3.08e-06	0.1956	6.287e-60	0.2569	1.076e-16
17	rs62061731:44017666:C:A	44017666	A	ADD	13230	0.1921	0.08103	0.1639	0.2252	-20.36	3.871e-92	0.1612	4.199e-15	0.06327	5.091e-06	0.1894	7.052e-60	0.2502	1.024e-16
17	17:44233433:G:C	44233433	C	ADD	13172	0.1919	0.08108	0.1637	0.225	-20.36	3.875e-92	0.1562	1.551e-15	0.06426	5.809e-06	0.1905	1.766e-59	0.2505	1.097e-16
17	rs1635285:43684209:C:G	43684209	G	ADD	13185	0.1986	0.07941	0.17	0.232	-20.36	3.892e-92	0.1728	4.055e-15	0.09049	4.624e-06	0.1983	6.466e-60	0.2384	4.163e-17
17	rs17689104:43782492:A:G	43782492	G	ADD	13255	0.193	0.0808	0.1647	0.2261	-20.36	3.892e-92	0.1668	3.819e-15	0.06415	5.758e-06	0.1896	6.198e-60	0.2515	1.244e-16
17	rs17689116:43782558:T:C	43782558	C	ADD	13255	0.193	0.0808	0.1647	0.2261	-20.36	3.892e-92	0.1668	3.819e-15	0.06415	5.758e-06	0.1896	6.198e-60	0.2515	1.244e-16
17	rs62056881:43782455:G:T	43782455	T	ADD	13255	0.193	0.0808	0.1647	0.2261	-20.36	3.892e-92	0.1668	3.819e-15	0.06415	5.758e-06	0.1896	6.198e-60	0.2515	1.244e-16
17	rs62062793:44026321:T:C	44026321	C	ADD	13229	0.1914	0.08122	0.1632	0.2244	-20.36	3.892e-92	0.1605	3.575e-15	0.06327	5.091e-06	0.1886	8.669e-60	0.2502	1.024e-16
17	rs62062794:44026394:A:G	44026394	G	ADD	13229	0.1914	0.08122	0.1632	0.2244	-20.36	3.892e-92	0.1605	3.575e-15	0.06327	5.091e-06	0.1886	8.669e-60	0.2502	1.024e-16
17	rs79730878:43849415:T:C	43849415	C	ADD	13079	0.1994	0.0792	0.1707	0.2329	-20.36	3.893e-92	0.1541	1.041e-15	0.08521	3.013e-06	0.2058	1.124e-58	0.2339	1.434e-17
17	17:44274766:T:C	44274766	C	ADD	13199	0.192	0.08106	0.1638	0.225	-20.36	3.901e-92	0.1569	1.783e-15	0.06414	5.692e-06	0.1881	6.639e-60	0.2567	1.811e-16
17	17:44272552:C:T	44272552	T	ADD	13181	0.1937	0.08064	0.1654	0.2268	-20.36	3.907e-92	0.1573	1.917e-15	0.06469	5.584e-06	0.1926	1.155e-59	0.2501	9.933e-17
17	rs56290582:43788371:C:T	43788371	T	ADD	13230	0.1921	0.08103	0.1639	0.2252	-20.36	3.924e-92	0.1667	3.818e-15	0.06391	5.594e-06	0.1901	1.01e-59	0.245	6.839e-17
17	rs17763086:43905481:T:G	43905481	G	ADD	13254	0.193	0.08082	0.1647	0.2261	-20.36	3.929e-92	0.1587	2.48e-15	0.06302	4.937e-06	0.1913	1.045e-59	0.2522	1.404e-16
17	rs62055876:43832940:A:G	43832940	G	ADD	13232	0.1922	0.08102	0.164	0.2252	-20.36	3.929e-92	0.1672	4.132e-15	0.06305	4.938e-06	0.1898	7.746e-60	0.247	1.056e-16
17	rs55980621:43768496:C:T	43768496	T	ADD	13245	0.1937	0.08062	0.1654	0.2269	-20.36	3.939e-92	0.1644	2.463e-15	0.06415	5.758e-06	0.1913	9.268e-60	0.2515	1.244e-16
17	rs62062271:44091988:T:C	44091988	C	ADD	13150	0.209	0.0769	0.1797	0.243	-20.36	3.947e-92	0.2177	3.987e-14	0.06371	4.93e-06	0.2041	2.943e-60	0.2564	4.71e-17
17	rs62055868:43830640:C:T	43830640	T	ADD	13248	0.1922	0.08102	0.1639	0.2252	-20.36	3.955e-92	0.1674	4.423e-15	0.06318	5.011e-06	0.19	9.232e-60	0.2459	8.259e-17
17	rs12185233:43923654:G:C	43923654	C	ADD	13248	0.1928	0.08085	0.1646	0.226	-20.36	3.961e-92	0.159	2.615e-15	0.06302	4.937e-06	0.1912	1.07e-59	0.2515	1.244e-16
17	17:44233776:T:C	44233776	C	ADD	13173	0.1919	0.08108	0.1637	0.225	-20.36	3.963e-92	0.1562	1.551e-15	0.06426	5.809e-06	0.1906	1.804e-59	0.2505	1.097e-16
17	17:44233811:C:T	44233811	T	ADD	13173	0.1919	0.08108	0.1637	0.225	-20.36	3.963e-92	0.1562	1.551e-15	0.06426	5.809e-06	0.1906	1.804e-59	0.2505	1.097e-16
17	rs11079723:43841729:T:C	43841729	C	ADD	13242	0.1939	0.08059	0.1655	0.227	-20.36	3.971e-92	0.1735	4.531e-15	0.06329	4.977e-06	0.1896	6.599e-60	0.2507	1.031e-16
17	17:43758116:AAAAG:A	43758116	A	ADD	13255	0.1938	0.08062	0.1654	0.2269	-20.36	3.982e-92	0.1644	2.463e-15	0.06415	5.758e-06	0.1913	9.143e-60	0.2515	1.244e-16
17	rs62053946:43747677:C:T	43747677	T	ADD	13255	0.1937	0.08062	0.1654	0.2269	-20.36	3.989e-92	0.164	2.248e-15	0.06415	5.758e-06	0.1914	1.015e-59	0.2515	1.244e-16
17	rs62053947:43747683:G:A	43747683	A	ADD	13255	0.1937	0.08062	0.1654	0.2269	-20.36	3.989e-92	0.164	2.248e-15	0.06415	5.758e-06	0.1914	1.015e-59	0.2515	1.244e-16
17	rs62053948:43748046:C:T	43748046	T	ADD	13255	0.1937	0.08062	0.1654	0.2269	-20.36	3.989e-92	0.164	2.248e-15	0.06415	5.758e-06	0.1914	1.015e-59	0.2515	1.244e-16
17	rs62053949:43748101:A:G	43748101	G	ADD	13255	0.1937	0.08062	0.1654	0.2269	-20.36	3.989e-92	0.164	2.248e-15	0.06415	5.758e-06	0.1914	1.015e-59	0.2515	1.244e-16
17	rs62053950:43748412:A:G	43748412	G	ADD	13255	0.1937	0.08062	0.1654	0.2269	-20.36	3.989e-92	0.164	2.248e-15	0.06415	5.758e-06	0.1914	1.015e-59	0.2515	1.244e-16
17	rs62055493:43952944:T:C	43952944	C	ADD	13214	0.1935	0.08068	0.1652	0.2266	-20.36	4.002e-92	0.1589	2.745e-15	0.06309	5.004e-06	0.19	4.779e-60	0.2584	2.622e-16
17	rs62055494:43953016:C:T	43953016	T	ADD	13214	0.1935	0.08068	0.1652	0.2266	-20.36	4.002e-92	0.1589	2.745e-15	0.06309	5.004e-06	0.19	4.779e-60	0.2584	2.622e-16
17	rs62055495:43953043:A:C	43953043	C	ADD	13214	0.1935	0.08068	0.1652	0.2266	-20.36	4.002e-92	0.1589	2.745e-15	0.06309	5.004e-06	0.19	4.779e-60	0.2584	2.622e-16
17	rs62054388:43805590:C:T	43805590	T	ADD	13257	0.193	0.08081	0.1647	0.2261	-20.36	4.014e-92	0.1666	3.681e-15	0.06321	5.054e-06	0.1898	7.54e-60	0.2515	1.244e-16
17	rs66808254:43912267:T:TG	43912267	TG	ADD	13228	0.1897	0.08167	0.1616	0.2226	-20.36	4.041e-92	0.1527	2.881e-15	0.06364	5.34e-06	0.1872	7.73e-60	0.2532	1.773e-16
17	rs78440279:43816052:C:T	43816052	T	ADD	13252	0.193	0.08081	0.1648	0.2262	-20.36	4.053e-92	0.1666	3.681e-15	0.06321	5.054e-06	0.1898	7.585e-60	0.2515	1.244e-16
17	rs4401083:43806015:G:A	43806015	A	ADD	13255	0.193	0.08081	0.1648	0.2261	-20.36	4.054e-92	0.1666	3.681e-15	0.06297	4.945e-06	0.1899	7.918e-60	0.2515	1.244e-16
17	rs62056906:43782708:T:C	43782708	C	ADD	13254	0.193	0.0808	0.1648	0.2262	-20.36	4.093e-92	0.1668	3.819e-15	0.06415	5.758e-06	0.1897	6.482e-60	0.2515	1.244e-16
17	rs878886:43912490:C:G	43912490	G	ADD	13233	0.1922	0.08103	0.1639	0.2252	-20.36	4.115e-92	0.1587	2.474e-15	0.06305	4.939e-06	0.193	1.598e-59	0.2419	7.557e-17
17	rs62056922:43787563:C:G	43787563	G	ADD	13227	0.1913	0.08124	0.1632	0.2244	-20.36	4.125e-92	0.1682	5.138e-15	0.06412	5.715e-06	0.1886	8.475e-60	0.2447	6.373e-17
17	rs62054387:43805525:A:C	43805525	C	ADD	13258	0.193	0.08081	0.1648	0.2262	-20.36	4.135e-92	0.1666	3.681e-15	0.06321	5.054e-06	0.1899	7.768e-60	0.2515	1.244e-16
17	rs113728380:43760199:C:T	43760199	T	ADD	13254	0.1938	0.08062	0.1655	0.227	-20.36	4.143e-92	0.1644	2.463e-15	0.06415	5.758e-06	0.1914	9.763e-60	0.2511	1.17e-16
17	rs62056876:43778752:C:T	43778752	T	ADD	13218	0.1929	0.08084	0.1646	0.226	-20.36	4.143e-92	0.1652	2.905e-15	0.06249	5.232e-06	0.1898	7.286e-60	0.2518	1.391e-16
17	rs62055693:43756910:T:C	43756910	C	ADD	13247	0.1938	0.08061	0.1655	0.227	-20.36	4.145e-92	0.1644	2.463e-15	0.06415	5.758e-06	0.1914	9.282e-60	0.2519	1.344e-16
17	rs2040846:43762846:A:G	43762846	G	ADD	13254	0.1938	0.08062	0.1655	0.227	-20.36	4.155e-92	0.1644	2.463e-15	0.06415	5.758e-06	0.1914	9.541e-60	0.2515	1.244e-16
17	rs2668665:44290047:G:A	44290047	A	ADD	13153	0.1912	0.08127	0.1631	0.2242	-20.36	4.155e-92	0.1666	4.08e-15	0.0633	5.073e-06	0.1878	4.836e-60	0.2502	2.134e-16
17	17:44235893:C:T	44235893	T	ADD	13198	0.1921	0.08104	0.1639	0.2252	-20.36	4.16e-92	0.1582	2.359e-15	0.06465	5.94e-06	0.191	7.654e-60	0.2503	2.061e-16
17	17:43785104:C:CTTA	43785104	CTTA	ADD	13258	0.193	0.08081	0.1648	0.2262	-20.35	4.213e-92	0.167	4.015e-15	0.06415	5.758e-06	0.1896	6.462e-60	0.2515	1.244e-16
17	rs17689218:43785808:T:C	43785808	C	ADD	13258	0.193	0.08081	0.1648	0.2262	-20.35	4.213e-92	0.167	4.015e-15	0.06415	5.758e-06	0.1896	6.462e-60	0.2515	1.244e-16
17	rs62056910:43784222:T:C	43784222	C	ADD	13258	0.193	0.08081	0.1648	0.2262	-20.35	4.213e-92	0.167	4.015e-15	0.06415	5.758e-06	0.1896	6.462e-60	0.2515	1.244e-16
17	rs62056911:43784624:T:C	43784624	C	ADD	13258	0.193	0.08081	0.1648	0.2262	-20.35	4.213e-92	0.167	4.015e-15	0.06415	5.758e-06	0.1896	6.462e-60	0.2515	1.244e-16
17	rs62056915:43785627:A:T	43785627	T	ADD	13258	0.193	0.08081	0.1648	0.2262	-20.35	4.213e-92	0.167	4.015e-15	0.06415	5.758e-06	0.1896	6.462e-60	0.2515	1.244e-16
17	rs62056916:43785938:C:T	43785938	T	ADD	13258	0.193	0.08081	0.1648	0.2262	-20.35	4.213e-92	0.167	4.015e-15	0.06415	5.758e-06	0.1896	6.462e-60	0.2515	1.244e-16
17	rs62056917:43786013:G:T	43786013	T	ADD	13258	0.193	0.08081	0.1648	0.2262	-20.35	4.213e-92	0.167	4.015e-15	0.06415	5.758e-06	0.1896	6.462e-60	0.2515	1.244e-16
17	rs62055709:43762429:C:T	43762429	T	ADD	13252	0.1938	0.08061	0.1655	0.227	-20.35	4.223e-92	0.1644	2.463e-15	0.06408	5.693e-06	0.1914	9.973e-60	0.2515	1.244e-16
17	17:43811990:CTTAG:C	43811990	C	ADD	13256	0.1931	0.0808	0.1648	0.2262	-20.35	4.236e-92	0.1666	3.681e-15	0.06321	5.054e-06	0.1899	7.918e-60	0.2515	1.244e-16
17	17:43814930:GCGTA:G	43814930	G	ADD	13256	0.1931	0.0808	0.1648	0.2262	-20.35	4.236e-92	0.1666	3.681e-15	0.06321	5.054e-06	0.1899	7.918e-60	0.2515	1.244e-16
17	17:43819597:AC:A	43819597	A	ADD	13256	0.1931	0.0808	0.1648	0.2262	-20.35	4.236e-92	0.1666	3.681e-15	0.06321	5.054e-06	0.1899	7.918e-60	0.2515	1.244e-16
17	rs113790915:43810782:G:C	43810782	C	ADD	13256	0.1931	0.0808	0.1648	0.2262	-20.35	4.236e-92	0.1666	3.681e-15	0.06321	5.054e-06	0.1899	7.918e-60	0.2515	1.244e-16
17	rs1526125:43812177:C:T	43812177	T	ADD	13256	0.1931	0.0808	0.1648	0.2262	-20.35	4.236e-92	0.1666	3.681e-15	0.06321	5.054e-06	0.1899	7.918e-60	0.2515	1.244e-16
17	rs1526126:43812218:C:T	43812218	T	ADD	13256	0.1931	0.0808	0.1648	0.2262	-20.35	4.236e-92	0.1666	3.681e-15	0.06321	5.054e-06	0.1899	7.918e-60	0.2515	1.244e-16
17	rs1608955:43815713:C:T	43815713	T	ADD	13256	0.1931	0.0808	0.1648	0.2262	-20.35	4.236e-92	0.1666	3.681e-15	0.06321	5.054e-06	0.1899	7.918e-60	0.2515	1.244e-16
17	rs1608956:43815820:T:A	43815820	A	ADD	13256	0.1931	0.0808	0.1648	0.2262	-20.35	4.236e-92	0.1666	3.681e-15	0.06321	5.054e-06	0.1899	7.918e-60	0.2515	1.244e-16
17	rs17563599:43807955:A:C	43807955	C	ADD	13256	0.1931	0.0808	0.1648	0.2262	-20.35	4.236e-92	0.1666	3.681e-15	0.06321	5.054e-06	0.1899	7.918e-60	0.2515	1.244e-16
17	rs17563683:43811072:A:G	43811072	G	ADD	13256	0.1931	0.0808	0.1648	0.2262	-20.35	4.236e-92	0.1666	3.681e-15	0.06321	5.054e-06	0.1899	7.918e-60	0.2515	1.244e-16
17	rs17563718:43811673:C:T	43811673	T	ADD	13256	0.1931	0.0808	0.1648	0.2262	-20.35	4.236e-92	0.1666	3.681e-15	0.06321	5.054e-06	0.1899	7.918e-60	0.2515	1.244e-16
17	rs17563787:43813252:C:G	43813252	G	ADD	13256	0.1931	0.0808	0.1648	0.2262	-20.35	4.236e-92	0.1666	3.681e-15	0.06321	5.054e-06	0.1899	7.918e-60	0.2515	1.244e-16
17	rs17563827:43818222:C:A	43818222	A	ADD	13256	0.1931	0.0808	0.1648	0.2262	-20.35	4.236e-92	0.1666	3.681e-15	0.06321	5.054e-06	0.1899	7.918e-60	0.2515	1.244e-16
17	rs17563889:43818946:A:T	43818946	T	ADD	13256	0.1931	0.0808	0.1648	0.2262	-20.35	4.236e-92	0.1666	3.681e-15	0.06321	5.054e-06	0.1899	7.918e-60	0.2515	1.244e-16
17	rs17563923:43819450:G:A	43819450	A	ADD	13256	0.1931	0.0808	0.1648	0.2262	-20.35	4.236e-92	0.1666	3.681e-15	0.06321	5.054e-06	0.1899	7.918e-60	0.2515	1.244e-16
17	rs17649138:43808067:G:A	43808067	A	ADD	13256	0.1931	0.0808	0.1648	0.2262	-20.35	4.236e-92	0.1666	3.681e-15	0.06321	5.054e-06	0.1899	7.918e-60	0.2515	1.244e-16
17	rs17649162:43810371:G:C	43810371	C	ADD	13256	0.1931	0.0808	0.1648	0.2262	-20.35	4.236e-92	0.1666	3.681e-15	0.06321	5.054e-06	0.1899	7.918e-60	0.2515	1.244e-16
17	rs1880752:43806264:C:T	43806264	T	ADD	13256	0.1931	0.0808	0.1648	0.2262	-20.35	4.236e-92	0.1666	3.681e-15	0.06321	5.054e-06	0.1899	7.918e-60	0.2515	1.244e-16
17	rs2864087:43807063:C:T	43807063	T	ADD	13256	0.1931	0.0808	0.1648	0.2262	-20.35	4.236e-92	0.1666	3.681e-15	0.06321	5.054e-06	0.1899	7.918e-60	0.2515	1.244e-16
17	rs2902661:43807099:G:A	43807099	A	ADD	13256	0.1931	0.0808	0.1648	0.2262	-20.35	4.236e-92	0.1666	3.681e-15	0.06321	5.054e-06	0.1899	7.918e-60	0.2515	1.244e-16
17	rs2902662:43806925:G:A	43806925	A	ADD	13256	0.1931	0.0808	0.1648	0.2262	-20.35	4.236e-92	0.1666	3.681e-15	0.06321	5.054e-06	0.1899	7.918e-60	0.2515	1.244e-16
17	rs370719108:43814370:AC:A	43814370	A	ADD	13256	0.1931	0.0808	0.1648	0.2262	-20.35	4.236e-92	0.1666	3.681e-15	0.06321	5.054e-06	0.1899	7.918e-60	0.2515	1.244e-16
17	rs4390635:43809016:C:T	43809016	T	ADD	13256	0.1931	0.0808	0.1648	0.2262	-20.35	4.236e-92	0.1666	3.681e-15	0.06321	5.054e-06	0.1899	7.918e-60	0.2515	1.244e-16
17	rs4471726:43807134:T:C	43807134	C	ADD	13256	0.1931	0.0808	0.1648	0.2262	-20.35	4.236e-92	0.1666	3.681e-15	0.06321	5.054e-06	0.1899	7.918e-60	0.2515	1.244e-16
17	rs4569335:43811950:A:C	43811950	C	ADD	13256	0.1931	0.0808	0.1648	0.2262	-20.35	4.236e-92	0.1666	3.681e-15	0.06321	5.054e-06	0.1899	7.918e-60	0.2515	1.244e-16
17	rs4609899:43807113:C:T	43807113	T	ADD	13256	0.1931	0.0808	0.1648	0.2262	-20.35	4.236e-92	0.1666	3.681e-15	0.06321	5.054e-06	0.1899	7.918e-60	0.2515	1.244e-16
17	rs4617909:43806451:C:T	43806451	T	ADD	13256	0.1931	0.0808	0.1648	0.2262	-20.35	4.236e-92	0.1666	3.681e-15	0.06321	5.054e-06	0.1899	7.918e-60	0.2515	1.244e-16
17	rs55947210:43808763:A:G	43808763	G	ADD	13256	0.1931	0.0808	0.1648	0.2262	-20.35	4.236e-92	0.1666	3.681e-15	0.06321	5.054e-06	0.1899	7.918e-60	0.2515	1.244e-16
17	rs56006248:43815141:A:G	43815141	G	ADD	13256	0.1931	0.0808	0.1648	0.2262	-20.35	4.236e-92	0.1666	3.681e-15	0.06321	5.054e-06	0.1899	7.918e-60	0.2515	1.244e-16
17	rs56178230:43817832:G:A	43817832	A	ADD	13256	0.1931	0.0808	0.1648	0.2262	-20.35	4.236e-92	0.1666	3.681e-15	0.06321	5.054e-06	0.1899	7.918e-60	0.2515	1.244e-16
17	rs56295996:43817557:C:T	43817557	T	ADD	13256	0.1931	0.0808	0.1648	0.2262	-20.35	4.236e-92	0.1666	3.681e-15	0.06321	5.054e-06	0.1899	7.918e-60	0.2515	1.244e-16
17	rs56298110:43815336:A:G	43815336	G	ADD	13256	0.1931	0.0808	0.1648	0.2262	-20.35	4.236e-92	0.1666	3.681e-15	0.06321	5.054e-06	0.1899	7.918e-60	0.2515	1.244e-16
17	rs56384960:43817608:G:A	43817608	A	ADD	13256	0.1931	0.0808	0.1648	0.2262	-20.35	4.236e-92	0.1666	3.681e-15	0.06321	5.054e-06	0.1899	7.918e-60	0.2515	1.244e-16
17	rs62054389:43808321:G:A	43808321	A	ADD	13256	0.1931	0.0808	0.1648	0.2262	-20.35	4.236e-92	0.1666	3.681e-15	0.06321	5.054e-06	0.1899	7.918e-60	0.2515	1.244e-16
17	rs62054392:43808945:C:T	43808945	T	ADD	13256	0.1931	0.0808	0.1648	0.2262	-20.35	4.236e-92	0.1666	3.681e-15	0.06321	5.054e-06	0.1899	7.918e-60	0.2515	1.244e-16
17	rs62054393:43809264:T:G	43809264	G	ADD	13256	0.1931	0.0808	0.1648	0.2262	-20.35	4.236e-92	0.1666	3.681e-15	0.06321	5.054e-06	0.1899	7.918e-60	0.2515	1.244e-16
17	rs62054394:43810608:T:A	43810608	A	ADD	13256	0.1931	0.0808	0.1648	0.2262	-20.35	4.236e-92	0.1666	3.681e-15	0.06321	5.054e-06	0.1899	7.918e-60	0.2515	1.244e-16
17	rs62054395:43811060:T:G	43811060	G	ADD	13256	0.1931	0.0808	0.1648	0.2262	-20.35	4.236e-92	0.1666	3.681e-15	0.06321	5.054e-06	0.1899	7.918e-60	0.2515	1.244e-16
17	rs62054396:43811510:T:C	43811510	C	ADD	13256	0.1931	0.0808	0.1648	0.2262	-20.35	4.236e-92	0.1666	3.681e-15	0.06321	5.054e-06	0.1899	7.918e-60	0.2515	1.244e-16
17	rs62054397:43811792:C:T	43811792	T	ADD	13256	0.1931	0.0808	0.1648	0.2262	-20.35	4.236e-92	0.1666	3.681e-15	0.06321	5.054e-06	0.1899	7.918e-60	0.2515	1.244e-16
17	rs62054398:43812599:A:G	43812599	G	ADD	13256	0.1931	0.0808	0.1648	0.2262	-20.35	4.236e-92	0.1666	3.681e-15	0.06321	5.054e-06	0.1899	7.918e-60	0.2515	1.244e-16
17	rs62054399:43812624:G:A	43812624	A	ADD	13256	0.1931	0.0808	0.1648	0.2262	-20.35	4.236e-92	0.1666	3.681e-15	0.06321	5.054e-06	0.1899	7.918e-60	0.2515	1.244e-16
17	rs62054400:43812649:T:C	43812649	C	ADD	13256	0.1931	0.0808	0.1648	0.2262	-20.35	4.236e-92	0.1666	3.681e-15	0.06321	5.054e-06	0.1899	7.918e-60	0.2515	1.244e-16
17	rs62054411:43812684:A:G	43812684	G	ADD	13256	0.1931	0.0808	0.1648	0.2262	-20.35	4.236e-92	0.1666	3.681e-15	0.06321	5.054e-06	0.1899	7.918e-60	0.2515	1.244e-16
17	rs62054412:43813002:G:A	43813002	A	ADD	13256	0.1931	0.0808	0.1648	0.2262	-20.35	4.236e-92	0.1666	3.681e-15	0.06321	5.054e-06	0.1899	7.918e-60	0.2515	1.244e-16
17	rs62054413:43813370:G:C	43813370	C	ADD	13256	0.1931	0.0808	0.1648	0.2262	-20.35	4.236e-92	0.1666	3.681e-15	0.06321	5.054e-06	0.1899	7.918e-60	0.2515	1.244e-16
[truncated: 2,133 more rows]

## Sheet: Table S4
Table S3: Variance in genetic liability explained for each genome-wide significant and suggestive SNP
SNP	Gene	Previously Reported	Minor Allele	Major Allele	Odds Ratio (minor allele)	Minor Allele Frequency	Variance in Liability Explained	GTEx Brain eQTL genes
rs71920662	MAPT	Reported	T	TA	0.19	0.22	0.05	ARL17A, ARHGAP27, CRHR1-IT1, DND1P1, FAM215B, FMNL1, KANSL1-AS1, LRRC37A, LRRC37A2, LRRC37A4P, MAPT, MAPT-AS1, PLEKHM1, RP11-259G18.1, RP11-259G18.2, RP11-259G18.3, RP11-707O23.5, RP11-798G7.5, SPPL2C
rs10675541	MOBP	Reported	TAC	T	0.71	0.49	0.0035	None
rs57113693	STX6	Reported	C	T	1.35	0.4	0.0026	STX6
rs35740963	RUNX2	Novel	insT	-	0.77	0.35	0.0019	RUNX2
rs7966334	SLCO1A2	Novel	C	G	1.5	0.058	0.001	None
Suggestive
rs12125383	DUSP10	Novel	A	G	1.28	0.19	0.0011	RP11-815M8.1
rs147124286	SP1	Novel	GA	A	0.74	0.18	0.0016	SP1, ATP5G2
rs2045091	ASAP1	Novel	T	C	1.25	0.17	0.00086	None
rs114573015	WDR63	Novel	G	A	2.08	0.01	0.00067	None

## Sheet: Table S5
Table S4: Fine mapping of significant and suggestive loci with credible SNP analysis using HiC data
Chromosome	Position (hg19)	Credible SNP	indexsnp	significance level	cytoband	Closest Gene	Promoter Region Gene	Coding Region	Chromatin Interaction in Fetal Brain Cortical Plate	Chromatin Interaction in Fetal Brain Germinal Zone	Chromatin Interaction in ES Cells	Chromatin Interaction in IMR90
chr1	85594920	rs11438600:85594920:C:CG	rs114573015:85603051:A:G	suggestive	1p22.3	WDR63
chr1	85594920	rs11438600:85594920:C:G	rs114573015:85603051:A:G	suggestive	1p22.3	WDR63
chr1	85603051	rs114573015:85603051:A:G	rs114573015:85603051:A:G	suggestive	1p22.3	MIR4423
chr1	85621721	rs145544627:85621721:G:A	rs114573015:85603051:A:G	suggestive	1p22.3	SYDE2
chr1	85624304	rs141141629:85624304:A:C	rs114573015:85603051:A:G	suggestive	1p22.3	SYDE2
chr1	180944532	rs34521831:180944532:T:TAA	rs57113693:180952294:C:T	genome-wide significant	1q25.3	STX6
chr1	180947608	rs4652545:180947608:T:G	rs57113693:180952294:C:T	genome-wide significant	1q25.3	STX6
chr1	180948506	rs7516739:180948506:C:T	rs57113693:180952294:C:T	genome-wide significant	1q25.3	STX6
chr1	180948574	rs7528526:180948574:A:G	rs57113693:180952294:C:T	genome-wide significant	1q25.3	STX6
chr1	180948994	rs147763313:180948994:AAACT:A	rs57113693:180952294:C:T	genome-wide significant	1q25.3	STX6
chr1	180949131	rs4495657:180949131:T:C	rs57113693:180952294:C:T	genome-wide significant	1q25.3	STX6
chr1	180949471	rs55867243:180949471:A:AC	rs57113693:180952294:C:T	genome-wide significant	1q25.3	STX6
chr1	180949628	rs6665134:180949628:C:A	rs57113693:180952294:C:T	genome-wide significant	1q25.3	STX6
chr1	180949780	rs6680541:180949780:T:G	rs57113693:180952294:C:T	genome-wide significant	1q25.3	STX6
chr1	180950869	rs2331903:180950869:C:T	rs57113693:180952294:C:T	genome-wide significant	1q25.3	STX6
chr1	180951043	rs3789364:180951043:C:G	rs57113693:180952294:C:T	genome-wide significant	1q25.3	STX6
chr1	180951692	rs3789362:180951692:A:G	rs57113693:180952294:C:T	genome-wide significant	1q25.3	STX6
chr1	180952294	rs57113693:180952294:C:T	rs57113693:180952294:C:T	genome-wide significant	1q25.3	STX6
chr1	180952295	rs59145927:180952295:A:G	rs57113693:180952294:C:T	genome-wide significant	1q25.3	STX6
chr1	180952516	rs12744212:180952516:C:A	rs57113693:180952294:C:T	genome-wide significant	1q25.3	STX6
chr1	180953038	rs7543927:180953038:A:C	rs57113693:180952294:C:T	genome-wide significant	1q25.3	STX6
chr1	180953853	rs3747957:180953853:A:G	rs57113693:180952294:C:T	genome-wide significant	1q25.3	STX6
chr1	180954089	rs4652547:180954089:A:G	rs57113693:180952294:C:T	genome-wide significant	1q25.3	STX6
chr1	180954130	rs4652548:180954130:C:T	rs57113693:180952294:C:T	genome-wide significant	1q25.3	STX6
chr1	180954280	rs34435062:180954280:GA:G	rs57113693:180952294:C:T	genome-wide significant	1q25.3	STX6
chr1	180955460	rs58040967:180955460:CAA:C	rs57113693:180952294:C:T	genome-wide significant	1q25.3	STX6
chr1	180956015	rs7553330:180956015:A:G	rs57113693:180952294:C:T	genome-wide significant	1q25.3	STX6
chr1	180956905	rs6425657:180956905:A:G	rs57113693:180952294:C:T	genome-wide significant	1q25.3	STX6
chr1	180956936	rs76560665:180956936:T:A	rs57113693:180952294:C:T	genome-wide significant	1q25.3	STX6
chr1	180956985	rs6425658:180956985:G:A	rs57113693:180952294:C:T	genome-wide significant	1q25.3	STX6
chr1	180957962	rs12754041:180957962:T:G	rs57113693:180952294:C:T	genome-wide significant	1q25.3	STX6	STX6
chr1	180958946	rs4111520:180958946:A:G	rs57113693:180952294:C:T	genome-wide significant	1q25.3	STX6	STX6
chr1	180959696	rs5779077:180959696:G:GA	rs57113693:180952294:C:T	genome-wide significant	1q25.3	STX6	STX6
chr1	180961063	rs11410692:180961063:A:AT	rs57113693:180952294:C:T	genome-wide significant	1q25.3	STX6
chr1	180961245	rs11586493:180961245:G:A	rs57113693:180952294:C:T	genome-wide significant	1q25.3	STX6
chr1	180962282	rs1411478:180962282:A:G	rs57113693:180952294:C:T	genome-wide significant	1q25.3	STX6
chr1	180962825	rs35789425:180962825:G:GA	rs57113693:180952294:C:T	genome-wide significant	1q25.3	STX6
chr1	180963000	rs11446800:180963000:G:GT	rs57113693:180952294:C:T	genome-wide significant	1q25.3	STX6
chr1	180966193	rs3930261:180966193:G:C	rs57113693:180952294:C:T	genome-wide significant	1q25.3	STX6
chr1	180969115	rs35672928:180969115:A:G	rs57113693:180952294:C:T	genome-wide significant	1q25.3	STX6
chr1	180975032	rs4652549:180975032:A:G	rs57113693:180952294:C:T	genome-wide significant	1q25.3	STX6
chr1	180975614	rs10910848:180975614:G:C	rs57113693:180952294:C:T	genome-wide significant	1q25.3	STX6
chr1	180976091	rs2331992:180976091:T:C	rs57113693:180952294:C:T	genome-wide significant	1q25.3	STX6
chr1	180980443	rs10910849:180980443:G:A	rs57113693:180952294:C:T	genome-wide significant	1q25.3	STX6
chr1	180981786	rs10910850:180981786:T:C	rs57113693:180952294:C:T	genome-wide significant	1q25.3	STX6
chr1	180985356	rs10595201:180985356:CATCTTT:C	rs57113693:180952294:C:T	genome-wide significant	1q25.3	STX6
chr1	180995441	rs12073184:180995441:A:G	rs57113693:180952294:C:T	genome-wide significant	1q25.3	STX6			IER5	IER5
chr1	181003827	rs34787270:181003827:CT:C	rs57113693:180952294:C:T	genome-wide significant	1q25.3	MR1
chr1	181008007	rs11589765:181008007:C:T	rs57113693:180952294:C:T	genome-wide significant	1q25.3	MR1
chr1	222098690	rs12140498:222098690:C:T	rs12125383:222168434:G:A	suggestive	1q41
chr1	222098753	rs12140529:222098753:C:T	rs12125383:222168434:G:A	suggestive	1q41
chr1	222099865	rs13375176:222099865:T:C	rs12125383:222168434:G:A	suggestive	1q41
chr1	222112634	rs17011141:222112634:A:G	rs12125383:222168434:G:A	suggestive	1q41						CICP13
chr1	222113648	rs17011146:222113648:A:G	rs12125383:222168434:G:A	suggestive	1q41						CICP13
chr1	222113940	rs949618:222113940:A:C	rs12125383:222168434:G:A	suggestive	1q41						CICP13
chr1	222114169	rs72740077:222114169:T:C	rs12125383:222168434:G:A	suggestive	1q41						CICP13
chr1	222117198	rs7520544:222117198:T:C	rs12125383:222168434:G:A	suggestive	1q41						CICP13
chr1	222121875	rs12123928:222121875:C:T	rs12125383:222168434:G:A	suggestive	1q41
chr1	222123248	rs143336771:222123248:C:CCAGAAGGCT	rs12125383:222168434:G:A	suggestive	1q41
chr1	222125528	rs12137323:222125528:G:A	rs12125383:222168434:G:A	suggestive	1q41
chr1	222127560	rs138207318:222127560:C:T	rs12125383:222168434:G:A	suggestive	1q41
chr1	222141254	rs148737902:222141254:G:A	rs12125383:222168434:G:A	suggestive	1q41							DUSP10,CICP13
chr1	222141535	rs201632768:222141535:G:C	rs12125383:222168434:G:A	suggestive	1q41							DUSP10,CICP13
chr1	222141545	rs114008224:222141545:A:G	rs12125383:222168434:G:A	suggestive	1q41							DUSP10,CICP13
chr1	222141564	rs200782764:222141564:T:C	rs12125383:222168434:G:A	suggestive	1q41							DUSP10,CICP13
chr1	222142975	rs12120034:222142975:G:A	rs12125383:222168434:G:A	suggestive	1q41							DUSP10,CICP13
chr1	222147550	rs371061408:222147550:T:C	rs12125383:222168434:G:A	suggestive	1q41							DUSP10,CICP13
chr1	222147845	rs12024555:222147845:G:A	rs12125383:222168434:G:A	suggestive	1q41							DUSP10,CICP13
chr1	222148219	rs149685934:222148219:G:A	rs12125383:222168434:G:A	suggestive	1q41							DUSP10,CICP13
chr1	222148799	rs12032653:222148799:A:G	rs12125383:222168434:G:A	suggestive	1q41							DUSP10,CICP13
chr1	222148822	rs12029332:222148822:T:C	rs12125383:222168434:G:A	suggestive	1q41							DUSP10,CICP13
chr1	222148890	rs12025565:222148890:G:A	rs12125383:222168434:G:A	suggestive	1q41							DUSP10,CICP13
chr1	222148971	rs12032715:222148971:A:G	rs12125383:222168434:G:A	suggestive	1q41							DUSP10,CICP13
chr1	222149965	rs12026659:222149965:G:A	rs12125383:222168434:G:A	suggestive	1q41							DUSP10,CICP13
chr1	222153461	rs12129860:222153461:T:G	rs12125383:222168434:G:A	suggestive	1q41
chr1	222155068	rs12033415:222155068:A:C	rs12125383:222168434:G:A	suggestive	1q41
chr1	222159150	rs12140604:222159150:C:G	rs12125383:222168434:G:A	suggestive	1q41
chr1	222159368	rs56176949:222159368:TATAATTGGTTAAGATGCTATTCATAATTG:T	rs12125383:222168434:G:A	suggestive	1q41
chr1	222161989	rs6695584:222161989:A:G	rs12125383:222168434:G:A	suggestive	1q41
chr1	222162373	rs6691195:222162373:C:A	rs12125383:222168434:G:A	suggestive	1q41
chr1	222164327	rs17011182:222164327:A:G	rs12125383:222168434:G:A	suggestive	1q41
chr1	222164948	rs6687758	rs12125383:222168434:G:A	suggestive	1q41
chr1	222168434	rs12125383:222168434:G:A	rs12125383:222168434:G:A	suggestive	1q41
chr1	222169423	rs34280100:222169423:G:C	rs12125383:222168434:G:A	suggestive	1q41
chr1	222178831	rs72221064:222178831:GTT:G	rs12125383:222168434:G:A	suggestive	1q41							DUSP10
chr1	222180150	rs17442058:222180150:T:C	rs12125383:222168434:G:A	suggestive	1q41
chr1	222182434	1:222182434:AAAAG:AAAAGAAAG	rs12125383:222168434:G:A	suggestive	1q41
chr1	222183189	rs12739936:222183189:A:G	rs12125383:222168434:G:A	suggestive	1q41
chr1	222183756	rs12139468:222183756:T:C	rs12125383:222168434:G:A	suggestive	1q41
chr1	222187123	rs11118926:222187123:A:T	rs12125383:222168434:G:A	suggestive	1q41
chr1	222187717	rs56060561:222187717:A:ACT	rs12125383:222168434:G:A	suggestive	1q41
chr1	222188622	rs35805428:222188622:C:T	rs12125383:222168434:G:A	suggestive	1q41
chr1	222189593	rs17495159:222189593:T:C	rs12125383:222168434:G:A	suggestive	1q41
chr1	222189664	rs35212520:222189664:C:T	rs12125383:222168434:G:A	suggestive	1q41
chr1	222190121	rs12731064:222190121:T:C	rs12125383:222168434:G:A	suggestive	1q41
chr1	222191505	rs17011200:222191505:G:C	rs12125383:222168434:G:A	suggestive	1q41
chr1	222191934	rs66666316:222191934:C:G	rs12125383:222168434:G:A	suggestive	1q41
chr1	222192964	rs17442323:222192964:A:C	rs12125383:222168434:G:A	suggestive	1q41
chr1	222194880	rs12121134:222194880:C:T	rs12125383:222168434:G:A	suggestive	1q41
chr1	222195631	rs2378499:222195631:G:A	rs12125383:222168434:G:A	suggestive	1q41
chr1	222197869	rs56170536:222197869:T:C	rs12125383:222168434:G:A	suggestive	1q41
chr1	222198672	rs12125368:222198672:C:A	rs12125383:222168434:G:A	suggestive	1q41
chr1	222199667	rs66732677:222199667:G:A	rs12125383:222168434:G:A	suggestive	1q41
chr1	222218761	rs12135286:222218761:C:T	rs12125383:222168434:G:A	suggestive	1q41
chr1	222219753	rs35718308:222219753:G:A	rs12125383:222168434:G:A	suggestive	1q41
chr3	39508968	rs631312:39508968:G:A	rs10675541:39510286:T:TAC	genome-wide significant	3p22.1	MOBP	MOBP
chr3	39510286	rs10675541:39510286:T:TAC	rs10675541:39510286:T:TAC	genome-wide significant	3p22.1	MOBP			MYRIP,ENTPD3-AS1
chr3	39510723	rs72014027:39510723:ATG:GTG	rs10675541:39510286:T:TAC	genome-wide significant	3p22.1	MOBP			MYRIP,ENTPD3-AS1
chr6	45448860	rs12210100:45448860:C:G	rs35740963:45499613:A:AT	genome-wide significant	6p21.1	RUNX2		RUNX2
chr6	45454844	rs12197948:45454844:A:G	rs35740963:45499613:A:AT	genome-wide significant	6p21.1	RUNX2		RUNX2
chr6	45456981	rs2396442:45456981:T:C	rs35740963:45499613:A:AT	genome-wide significant	6p21.1	RUNX2		RUNX2
chr6	45486207	rs7771889:45486207:C:G	rs35740963:45499613:A:AT	genome-wide significant	6p21.1	RUNX2		RUNX2
chr6	45486383	rs7754187:45486383:T:A	rs35740963:45499613:A:AT	genome-wide significant	6p21.1	RUNX2		RUNX2
chr6	45486496	rs7772562:45486496:G:A	rs35740963:45499613:A:AT	genome-wide significant	6p21.1	RUNX2		RUNX2
chr6	45487944	rs6905847:45487944:C:A	rs35740963:45499613:A:AT	genome-wide significant	6p21.1	RUNX2		RUNX2
chr6	45488930	rs6911664:45488930:A:T	rs35740963:45499613:A:AT	genome-wide significant	6p21.1	RUNX2		RUNX2
chr6	45489192	rs10485422:45489192:T:A	rs35740963:45499613:A:AT	genome-wide significant	6p21.1	RUNX2		RUNX2
chr6	45490182	rs6458444:45490182:C:A	rs35740963:45499613:A:AT	genome-wide significant	6p21.1	RUNX2		RUNX2
chr6	45490218	rs6458445:45490218:C:T	rs35740963:45499613:A:AT	genome-wide significant	6p21.1	RUNX2		RUNX2
chr6	45490292	rs7755257:45490292:A:G	rs35740963:45499613:A:AT	genome-wide significant	6p21.1	RUNX2		RUNX2
chr6	45490712	rs7756094:45490712:C:T	rs35740963:45499613:A:AT	genome-wide significant	6p21.1	RUNX2		RUNX2
chr6	45490753	rs12195878:45490753:C:T	rs35740963:45499613:A:AT	genome-wide significant	6p21.1	RUNX2		RUNX2
chr6	45491039	rs7760160:45491039:A:G	rs35740963:45499613:A:AT	genome-wide significant	6p21.1	RUNX2		RUNX2
chr6	45492792	rs6932037:45492792:G:A	rs35740963:45499613:A:AT	genome-wide significant	6p21.1	RUNX2		RUNX2
chr6	45493682	rs4714859:45493682:T:C	rs35740963:45499613:A:AT	genome-wide significant	6p21.1	RUNX2		RUNX2
chr6	45495736	rs2031966:45495736:A:G	rs35740963:45499613:A:AT	genome-wide significant	6p21.1	RUNX2		RUNX2
chr6	45495748	rs4438954:45495748:C:G	rs35740963:45499613:A:AT	genome-wide significant	6p21.1	RUNX2		RUNX2
chr6	45496456	rs13207392:45496456:C:T	rs35740963:45499613:A:AT	genome-wide significant	6p21.1	RUNX2		RUNX2
chr6	45499613	rs35740963:45499613:A:AT	rs35740963:45499613:A:AT	genome-wide significant	6p21.1	RUNX2
chr6	45500266	rs11756145:45500266:C:T	rs35740963:45499613:A:AT	genome-wide significant	6p21.1	RUNX2		RUNX2
chr6	45500470	rs6458446:45500470:G:A	rs35740963:45499613:A:AT	genome-wide significant	6p21.1	RUNX2		RUNX2
chr6	45500666	rs6905181:45500666:G:A	rs35740963:45499613:A:AT	genome-wide significant	6p21.1	RUNX2		RUNX2
chr6	45501625	6:45501625:CTTTTT:C	rs35740963:45499613:A:AT	genome-wide significant	6p21.1	RUNX2
chr6	45506122	rs12209785	rs35740963:45499613:A:AT	genome-wide significant	6p21.1	RUNX2		RUNX2
chr8	131024547	rs1467048:131024547:G:A	rs2045091:131075859:C:T	suggestive	8q24.21	FAM49B						ASAP1
chr8	131040057	rs200558666:131040057:T:TA	rs2045091:131075859:C:T	suggestive	8q24.21	FAM49B					FAM49B	FAM49B
chr8	131043810	rs12547073:131043810:G:A	rs2045091:131075859:C:T	suggestive	8q24.21	FAM49B					FAM49B	FAM49B
chr8	131048833	rs34816799:131048833:T:C	rs2045091:131075859:C:T	suggestive	8q24.21	ASAP1					FAM49B	FAM49B
chr8	131050463	rs4733760:131050463:C:T	rs2045091:131075859:C:T	suggestive	8q24.21	ASAP1
chr8	131050575	rs4733761:131050575:G:A	rs2045091:131075859:C:T	suggestive	8q24.21	ASAP1
chr8	131050764	rs3997631:131050764:G:C	rs2045091:131075859:C:T	suggestive	8q24.21	ASAP1
chr8	131051388	rs12675865:131051388:G:A	rs2045091:131075859:C:T	suggestive	8q24.21	ASAP1
chr8	131052491	rs4461944:131052491:G:A	rs2045091:131075859:C:T	suggestive	8q24.21	ASAP1
chr8	131052905	rs12542879:131052905:T:C	rs2045091:131075859:C:T	suggestive	8q24.21	ASAP1
chr8	131065153	rs4236749:131065153:C:T	rs2045091:131075859:C:T	suggestive	8q24.21	ASAP1		ASAP1
chr8	131072195	rs55796310:131072195:T:C	rs2045091:131075859:C:T	suggestive	8q24.21	ASAP1		ASAP1
chr8	131075859	rs2045091:131075859:C:T	rs2045091:131075859:C:T	suggestive	8q24.21	ASAP1		ASAP1
chr8	131076265	rs16904197:131076265:T:C	rs2045091:131075859:C:T	suggestive	8q24.21	ASAP1		ASAP1
chr8	131078550	rs16904199:131078550:G:A	rs2045091:131075859:C:T	suggestive	8q24.21	ASAP1		ASAP1
chr8	131078687	rs56182202:131078687:G:C	rs2045091:131075859:C:T	suggestive	8q24.21	ASAP1		ASAP1
chr8	131078918	rs12546088:131078918:A:C	rs2045091:131075859:C:T	suggestive	8q24.21	ASAP1		ASAP1
chr8	131080513	rs12541938:131080513:G:A	rs2045091:131075859:C:T	suggestive	8q24.21	ASAP1		ASAP1
chr8	131080874	rs2395989:131080874:T:C	rs2045091:131075859:C:T	suggestive	8q24.21	ASAP1		ASAP1
chr8	131083068	rs56256466:131083068:G:A	rs2045091:131075859:C:T	suggestive	8q24.21	RNU6-1255P,ASAP1		ASAP1
chr8	131089919	rs12546603:131089919:A:G	rs2045091:131075859:C:T	suggestive	8q24.21	ASAP1		ASAP1
chr8	131091145	rs62524627:131091145:G:C	rs2045091:131075859:C:T	suggestive	8q24.21	ASAP1		ASAP1
chr8	131098495	rs6996106:131098495:A:C	rs2045091:131075859:C:T	suggestive	8q24.21	ASAP1		ASAP1
chr8	131099237	rs4733569:131099237:C:T	rs2045091:131075859:C:T	suggestive	8q24.21	ASAP1		ASAP1
chr8	131100847	rs62524628:131100847:G:C	rs2045091:131075859:C:T	suggestive	8q24.21	ASAP1		ASAP1
chr8	131104572	rs112840994:131104572:T:TA	rs2045091:131075859:C:T	suggestive	8q24.21	ASAP1
chr8	131105818	rs62524629:131105818:C:G	rs2045091:131075859:C:T	suggestive	8q24.21	ASAP1		ASAP1
chr8	131109255	rs59297824:131109255:C:G	rs2045091:131075859:C:T	suggestive	8q24.21	ASAP1		ASAP1
chr8	131112449	rs72722330:131112449:C:T	rs2045091:131075859:C:T	suggestive	8q24.21	ASAP1		ASAP1
chr8	131117508	rs12675543:131117508:T:C	rs2045091:131075859:C:T	suggestive	8q24.21	ASAP1		ASAP1
chr8	131119253	rs16904204:131119253:C:T	rs2045091:131075859:C:T	suggestive	8q24.21	ASAP1		ASAP1
chr8	131121310	rs12542411:131121310:C:T	rs2045091:131075859:C:T	suggestive	8q24.21	ASAP1		ASAP1
chr8	131122644	rs3812476:131122644:T:C	rs2045091:131075859:C:T	suggestive	8q24.21	ASAP1		ASAP1
chr8	131123363	rs62524635:131123363:A:G	rs2045091:131075859:C:T	suggestive	8q24.21	ASAP1		ASAP1
chr8	131125713	rs716077:131125713:C:T	rs2045091:131075859:C:T	suggestive	8q24.21	ASAP1		ASAP1
chr8	131125882	rs5895039:131125882:C:CT	rs2045091:131075859:C:T	suggestive	8q24.21	ASAP1	ASAP1
chr8	131126679	rs55759245:131126679:T:G	rs2045091:131075859:C:T	suggestive	8q24.21	ASAP1		ASAP1
chr8	131126687	rs55993168:131126687:A:C	rs2045091:131075859:C:T	suggestive	8q24.21	ASAP1		ASAP1
chr8	131128024	rs3217641:131128024:G:GA	rs2045091:131075859:C:T	suggestive	8q24.21	ASAP1
chr8	131135833	rs143886120:131135833:A:AAAAC	rs2045091:131075859:C:T	suggestive	8q24.21	ASAP1
chr8	131152168	rs59704449:131152168:T:TA	rs2045091:131075859:C:T	suggestive	8q24.21	ASAP1
chr8	131153067	rs7006336:131153067:A:G	rs2045091:131075859:C:T	suggestive	8q24.21	ASAP1		ASAP1
chr8	131155232	rs62524643:131155232:G:C	rs2045091:131075859:C:T	suggestive	8q24.21	ASAP1		ASAP1
chr8	131159231	rs62524644:131159231:G:C	rs2045091:131075859:C:T	suggestive	8q24.21	ASAP1		ASAP1
chr8	131167314	rs7462286:131167314:T:C	rs2045091:131075859:C:T	suggestive	8q24.21	ASAP1		ASAP1
chr8	131169700	rs62524647:131169700:C:T	rs2045091:131075859:C:T	suggestive	8q24.21	ASAP1		ASAP1
chr8	131171671	rs62524649:131171671:A:C	rs2045091:131075859:C:T	suggestive	8q24.21	ASAP1		ASAP1
chr12	21354470	rs1564365:21354470:G:A	rs7966334:21467215:C:G	genome-wide significant	12p12.1	SLCO1B1
chr12	21357359	rs76908577:21357359:A:G	rs7966334:21467215:C:G	genome-wide significant	12p12.1	SLCO1B1
chr12	21388770	rs71043257:21388770:C:CATT	rs7966334:21467215:C:G	genome-wide significant	12p12.1	SLCO1B1
chr12	21414586	rs188509290:21414586:T:G	rs7966334:21467215:C:G	genome-wide significant	12p12.1	SLCO1A2					PYROXD1
chr12	21457434	rs11568563	rs7966334:21467215:C:G	genome-wide significant	12p12.1	SLCO1A2		SLCO1A2
chr12	21465080	rs145667214:21465080:A:G	rs7966334:21467215:C:G	genome-wide significant	12p12.1	SLCO1A2		SLCO1A2
chr12	21467215	rs7966334:21467215:C:G	rs7966334:21467215:C:G	genome-wide significant	12p12.1	SLCO1A2		SLCO1A2
chr12	21476089	rs74651308:21476089:G:A	rs7966334:21467215:C:G	genome-wide significant	12p12.1	SLCO1A2		SLCO1A2
chr12	21485527	rs79424089:21485527:A:G	rs7966334:21467215:C:G	genome-wide significant	12p12.1	SLCO1A2		SLCO1A2
chr12	53743050	rs11170509:53743050:C:T	rs147124286:53788002:G:GA	suggestive	12q13.13	SP7			AMHR2,SP1,PCBP2	SP1,AMHR2	RARG,ITGB7,SP1,AMHR2,PCBP2,ATF7	SOAT2,ZNF740,CSAD,RARG,SP1,AMHR2,PRR13,PCBP2,MAP3K12,TARBP2,ATF7,NPFF
chr12	53743734	rs11170510:53743734:A:G	rs147124286:53788002:G:GA	suggestive	12q13.13	SP7			AMHR2,SP1,PCBP2	SP1,AMHR2	RARG,ITGB7,SP1,AMHR2,PCBP2,ATF7	SOAT2,ZNF740,CSAD,RARG,SP1,AMHR2,PRR13,PCBP2,MAP3K12,TARBP2,ATF7,NPFF
chr12	53751333	rs138361448:53751333:TTTTAA:T	rs147124286:53788002:G:GA	suggestive	12q13.13	SP7			SP1,AMHR2	SP1,AMHR2,PRR13,PCBP2	SP1,AMHR2,MAP3K12,PCBP2,HOXC-AS2,HOXC6,HOXC9,HOXC-AS1	TENC1,SPRYD3,SP1,AMHR2,PRR13,PCBP2
chr12	53752481	rs10876444:53752481:T:A	rs147124286:53788002:G:GA	suggestive	12q13.13	SP7			SP1,AMHR2	SP1,AMHR2,PRR13,PCBP2	SP1,AMHR2,MAP3K12,PCBP2,HOXC-AS2,HOXC6,HOXC9,HOXC-AS1	TENC1,SPRYD3,SP1,AMHR2,PRR13,PCBP2
chr12	53752692	rs11170516:53752692:G:A	rs147124286:53788002:G:GA	suggestive	12q13.13	SP7			SP1,AMHR2	SP1,AMHR2,PRR13,PCBP2	SP1,AMHR2,MAP3K12,PCBP2,HOXC-AS2,HOXC6,HOXC9,HOXC-AS1	TENC1,SPRYD3,SP1,AMHR2,PRR13,PCBP2
chr12	53756354	rs35437931:53756354:T:C	rs147124286:53788002:G:GA	suggestive	12q13.13	SP7			SP1,AMHR2	SP1,AMHR2,PRR13,PCBP2	SP1,AMHR2,MAP3K12,PCBP2,HOXC-AS2,HOXC6,HOXC9,HOXC-AS1	TENC1,SPRYD3,SP1,AMHR2,PRR13,PCBP2
chr12	53757831	rs12582170:53757831:A:G	rs147124286:53788002:G:GA	suggestive	12q13.13	SP1			SP1,AMHR2	SP1,AMHR2,PRR13,PCBP2	SP1,AMHR2,MAP3K12,PCBP2,HOXC-AS2,HOXC6,HOXC9,HOXC-AS1	TENC1,SPRYD3,SP1,AMHR2,PRR13,PCBP2
chr12	53759803	rs12828860:53759803:G:C	rs147124286:53788002:G:GA	suggestive	12q13.13	SP1			SP1,AMHR2	SP1,AMHR2,PRR13,PCBP2	SP1,AMHR2,MAP3K12,PCBP2,HOXC-AS2,HOXC6,HOXC9,HOXC-AS1	TENC1,SPRYD3,SP1,AMHR2,PRR13,PCBP2
chr12	53760162	rs58123204:53760162:A:G	rs147124286:53788002:G:GA	suggestive	12q13.13	SP1			PCBP2,PRR13	AMHR2,SP1	AAAS,SP1,CBX5,COPZ1	SP1,AMHR2
chr12	53770941	rs10876447:53770941:G:A	rs147124286:53788002:G:GA	suggestive	12q13.13	SP1				AMHR2,SP1,TARBP2,MAP3K12	AAAS,SP1	SP1,AMHR2
chr12	53774779	rs36065378:53774779:A:G	rs147124286:53788002:G:GA	suggestive	12q13.13	SP1	SP1
chr12	53775742	rs3832826:53775742:CAA:C	rs147124286:53788002:G:GA	suggestive	12q13.13	SP1				AMHR2,SP1,TARBP2,MAP3K12	AAAS,SP1	SP1,AMHR2
chr12	53777171	rs3741651:53777171:A:G	rs147124286:53788002:G:GA	suggestive	12q13.13	SP1				AMHR2,SP1,TARBP2,MAP3K12	AAAS,SP1	SP1,AMHR2
chr12	53777757	rs56055478:53777757:C:CT	rs147124286:53788002:G:GA	suggestive	12q13.13	SP1				AMHR2,SP1,TARBP2,MAP3K12	AAAS,SP1	SP1,AMHR2
chr12	53778650	rs2446066:53778650:G:T	rs147124286:53788002:G:GA	suggestive	12q13.13	SP1				AMHR2,SP1,TARBP2,MAP3K12	AAAS,SP1	SP1,AMHR2
chr12	53779295	rs71443295:53779295:CTT:C	rs147124286:53788002:G:GA	suggestive	12q13.13	SP1				AMHR2,SP1,TARBP2,MAP3K12	AAAS,SP1	SP1,AMHR2
chr12	53779321	rs10876448:53779321:A:G	rs147124286:53788002:G:GA	suggestive	12q13.13	SP1				AMHR2,SP1,TARBP2,MAP3K12	AAAS,SP1	SP1,AMHR2
chr12	53779389	rs71443296:53779389:A:AT	rs147124286:53788002:G:GA	suggestive	12q13.13	SP1				AMHR2,SP1,TARBP2,MAP3K12	AAAS,SP1	SP1,AMHR2
chr12	53779775	rs10876449:53779775:T:C	rs147124286:53788002:G:GA	suggestive	12q13.13	SP1				AMHR2,SP1,TARBP2,MAP3K12	AAAS,SP1	SP1,AMHR2
chr12	53780321	rs4020475:53780321:TAGTG:T	rs147124286:53788002:G:GA	suggestive	12q13.13	SP1			KRT128P,KRT2,SOAT2,ITGB7,PFDN5,C12orf10,PRR13,PCBP2,MAP3K12	SPRYD3,RNU6-333P,HIGD1AP1,ZNF740,CSAD,RARG,AMHR2,PRR13,PCBP2,MIR148B,COPZ1	KRT77,IGFBP6,ITGB7,AAAS,SP7,SP1,AMHR2,ATF7	ARL2BPP2,VTI1BP3,ZNF740,CSAD,MFSD5,SP7,SP1,AMHR2,PCBP2,PRR13,TARBP2,ATF7,NPFF,CBX5,RN7SL390P
chr12	53782628	rs11170525:53782628:G:T	rs147124286:53788002:G:GA	suggestive	12q13.13	SP1			KRT128P,KRT2,SOAT2,ITGB7,PFDN5,C12orf10,PRR13,PCBP2,MAP3K12	SPRYD3,RNU6-333P,HIGD1AP1,ZNF740,CSAD,RARG,AMHR2,PRR13,PCBP2,MIR148B,COPZ1	KRT77,IGFBP6,ITGB7,AAAS,SP7,SP1,AMHR2,ATF7	ARL2BPP2,VTI1BP3,ZNF740,CSAD,MFSD5,SP7,SP1,AMHR2,PCBP2,PRR13,TARBP2,ATF7,NPFF,CBX5,RN7SL390P
chr12	53782959	rs12368491:53782959:G:A	rs147124286:53788002:G:GA	suggestive	12q13.13	SP1			KRT128P,KRT2,SOAT2,ITGB7,PFDN5,C12orf10,PRR13,PCBP2,MAP3K12	SPRYD3,RNU6-333P,HIGD1AP1,ZNF740,CSAD,RARG,AMHR2,PRR13,PCBP2,MIR148B,COPZ1	KRT77,IGFBP6,ITGB7,AAAS,SP7,SP1,AMHR2,ATF7	ARL2BPP2,VTI1BP3,ZNF740,CSAD,MFSD5,SP7,SP1,AMHR2,PCBP2,PRR13,TARBP2,ATF7,NPFF,CBX5,RN7SL390P
chr12	53783174	rs9739640:53783174:A:G	rs147124286:53788002:G:GA	suggestive	12q13.13	SP1			KRT128P,KRT2,SOAT2,ITGB7,PFDN5,C12orf10,PRR13,PCBP2,MAP3K12	SPRYD3,RNU6-333P,HIGD1AP1,ZNF740,CSAD,RARG,AMHR2,PRR13,PCBP2,MIR148B,COPZ1	KRT77,IGFBP6,ITGB7,AAAS,SP7,SP1,AMHR2,ATF7	ARL2BPP2,VTI1BP3,ZNF740,CSAD,MFSD5,SP7,SP1,AMHR2,PCBP2,PRR13,TARBP2,ATF7,NPFF,CBX5,RN7SL390P
chr12	53783176	rs9738393:53783176:C:A	rs147124286:53788002:G:GA	suggestive	12q13.13	SP1			KRT128P,KRT2,SOAT2,ITGB7,PFDN5,C12orf10,PRR13,PCBP2,MAP3K12	SPRYD3,RNU6-333P,HIGD1AP1,ZNF740,CSAD,RARG,AMHR2,PRR13,PCBP2,MIR148B,COPZ1	KRT77,IGFBP6,ITGB7,AAAS,SP7,SP1,AMHR2,ATF7	ARL2BPP2,VTI1BP3,ZNF740,CSAD,MFSD5,SP7,SP1,AMHR2,PCBP2,PRR13,TARBP2,ATF7,NPFF,CBX5,RN7SL390P
chr12	53783182	rs12818938:53783182:T:G	rs147124286:53788002:G:GA	suggestive	12q13.13	SP1			KRT128P,KRT2,SOAT2,ITGB7,PFDN5,C12orf10,PRR13,PCBP2,MAP3K12	SPRYD3,RNU6-333P,HIGD1AP1,ZNF740,CSAD,RARG,AMHR2,PRR13,PCBP2,MIR148B,COPZ1	KRT77,IGFBP6,ITGB7,AAAS,SP7,SP1,AMHR2,ATF7	ARL2BPP2,VTI1BP3,ZNF740,CSAD,MFSD5,SP7,SP1,AMHR2,PCBP2,PRR13,TARBP2,ATF7,NPFF,CBX5,RN7SL390P
chr12	53783396	rs2683522:53783396:C:T	rs147124286:53788002:G:GA	suggestive	12q13.13	SP1			KRT128P,KRT2,SOAT2,ITGB7,PFDN5,C12orf10,PRR13,PCBP2,MAP3K12	SPRYD3,RNU6-333P,HIGD1AP1,ZNF740,CSAD,RARG,AMHR2,PRR13,PCBP2,MIR148B,COPZ1	KRT77,IGFBP6,ITGB7,AAAS,SP7,SP1,AMHR2,ATF7	ARL2BPP2,VTI1BP3,ZNF740,CSAD,MFSD5,SP7,SP1,AMHR2,PCBP2,PRR13,TARBP2,ATF7,NPFF,CBX5,RN7SL390P
chr12	53784913	rs7315782:53784913:G:A	rs147124286:53788002:G:GA	suggestive	12q13.13	SP1			KRT128P,KRT2,SOAT2,ITGB7,PFDN5,C12orf10,PRR13,PCBP2,MAP3K12	SPRYD3,RNU6-333P,HIGD1AP1,ZNF740,CSAD,RARG,AMHR2,PRR13,PCBP2,MIR148B,COPZ1	KRT77,IGFBP6,ITGB7,AAAS,SP7,SP1,AMHR2,ATF7	ARL2BPP2,VTI1BP3,ZNF740,CSAD,MFSD5,SP7,SP1,AMHR2,PCBP2,PRR13,TARBP2,ATF7,NPFF,CBX5,RN7SL390P
chr12	53785028	rs2694847:53785028:A:G	rs147124286:53788002:G:GA	suggestive	12q13.13	SP1			KRT128P,KRT2,SOAT2,ITGB7,PFDN5,C12orf10,PRR13,PCBP2,MAP3K12	SPRYD3,RNU6-333P,HIGD1AP1,ZNF740,CSAD,RARG,AMHR2,PRR13,PCBP2,MIR148B,COPZ1	KRT77,IGFBP6,ITGB7,AAAS,SP7,SP1,AMHR2,ATF7	ARL2BPP2,VTI1BP3,ZNF740,CSAD,MFSD5,SP7,SP1,AMHR2,PCBP2,PRR13,TARBP2,ATF7,NPFF,CBX5,RN7SL390P
chr12	53786033	rs7134665:53786033:C:T	rs147124286:53788002:G:GA	suggestive	12q13.13	SP1			KRT128P,KRT2,SOAT2,ITGB7,PFDN5,C12orf10,PRR13,PCBP2,MAP3K12	SPRYD3,RNU6-333P,HIGD1AP1,ZNF740,CSAD,RARG,AMHR2,PRR13,PCBP2,MIR148B,COPZ1	KRT77,IGFBP6,ITGB7,AAAS,SP7,SP1,AMHR2,ATF7	ARL2BPP2,VTI1BP3,ZNF740,CSAD,MFSD5,SP7,SP1,AMHR2,PCBP2,PRR13,TARBP2,ATF7,NPFF,CBX5,RN7SL390P
chr12	53786242	rs11170528:53786242:G:A	rs147124286:53788002:G:GA	suggestive	12q13.13	SP1			KRT128P,KRT2,SOAT2,ITGB7,PFDN5,C12orf10,PRR13,PCBP2,MAP3K12	SPRYD3,RNU6-333P,HIGD1AP1,ZNF740,CSAD,RARG,AMHR2,PRR13,PCBP2,MIR148B,COPZ1	KRT77,IGFBP6,ITGB7,AAAS,SP7,SP1,AMHR2,ATF7	ARL2BPP2,VTI1BP3,ZNF740,CSAD,MFSD5,SP7,SP1,AMHR2,PCBP2,PRR13,TARBP2,ATF7,NPFF,CBX5,RN7SL390P
chr12	53786340	rs11170529:53786340:A:C	rs147124286:53788002:G:GA	suggestive	12q13.13	SP1			KRT128P,KRT2,SOAT2,ITGB7,PFDN5,C12orf10,PRR13,PCBP2,MAP3K12	SPRYD3,RNU6-333P,HIGD1AP1,ZNF740,CSAD,RARG,AMHR2,PRR13,PCBP2,MIR148B,COPZ1	KRT77,IGFBP6,ITGB7,AAAS,SP7,SP1,AMHR2,ATF7	ARL2BPP2,VTI1BP3,ZNF740,CSAD,MFSD5,SP7,SP1,AMHR2,PCBP2,PRR13,TARBP2,ATF7,NPFF,CBX5,RN7SL390P
chr12	53786385	rs11170530:53786385:C:T	rs147124286:53788002:G:GA	suggestive	12q13.13	SP1			KRT128P,KRT2,SOAT2,ITGB7,PFDN5,C12orf10,PRR13,PCBP2,MAP3K12	SPRYD3,RNU6-333P,HIGD1AP1,ZNF740,CSAD,RARG,AMHR2,PRR13,PCBP2,MIR148B,COPZ1	KRT77,IGFBP6,ITGB7,AAAS,SP7,SP1,AMHR2,ATF7	ARL2BPP2,VTI1BP3,ZNF740,CSAD,MFSD5,SP7,SP1,AMHR2,PCBP2,PRR13,TARBP2,ATF7,NPFF,CBX5,RN7SL390P
chr12	53787866	rs149919208:53787866:A:G	rs147124286:53788002:G:GA	suggestive	12q13.13	SP1			KRT128P,KRT2,SOAT2,ITGB7,PFDN5,C12orf10,PRR13,PCBP2,MAP3K12	SPRYD3,RNU6-333P,HIGD1AP1,ZNF740,CSAD,RARG,AMHR2,PRR13,PCBP2,MIR148B,COPZ1	KRT77,IGFBP6,ITGB7,AAAS,SP7,SP1,AMHR2,ATF7	ARL2BPP2,VTI1BP3,ZNF740,CSAD,MFSD5,SP7,SP1,AMHR2,PCBP2,PRR13,TARBP2,ATF7,NPFF,CBX5,RN7SL390P
chr12	53787953	rs2460882:53787953:T:C	rs147124286:53788002:G:GA	suggestive	12q13.13	SP1			KRT128P,KRT2,SOAT2,ITGB7,PFDN5,C12orf10,PRR13,PCBP2,MAP3K12	SPRYD3,RNU6-333P,HIGD1AP1,ZNF740,CSAD,RARG,AMHR2,PRR13,PCBP2,MIR148B,COPZ1	KRT77,IGFBP6,ITGB7,AAAS,SP7,SP1,AMHR2,ATF7	ARL2BPP2,VTI1BP3,ZNF740,CSAD,MFSD5,SP7,SP1,AMHR2,PCBP2,PRR13,TARBP2,ATF7,NPFF,CBX5,RN7SL390P
chr12	53788002	rs147124286:53788002:G:GA	rs147124286:53788002:G:GA	suggestive	12q13.13	SP1			KRT128P,KRT2,SOAT2,ITGB7,PFDN5,C12orf10,PRR13,PCBP2,MAP3K12	SPRYD3,RNU6-333P,HIGD1AP1,ZNF740,CSAD,RARG,AMHR2,PRR13,PCBP2,MIR148B,COPZ1	KRT77,IGFBP6,ITGB7,AAAS,SP7,SP1,AMHR2,ATF7	ARL2BPP2,VTI1BP3,ZNF740,CSAD,MFSD5,SP7,SP1,AMHR2,PCBP2,PRR13,TARBP2,ATF7,NPFF,CBX5,RN7SL390P
chr12	53788270	rs67400878:53788270:GC:G	rs147124286:53788002:G:GA	suggestive	12q13.13	SP1			KRT128P,KRT2,SOAT2,ITGB7,PFDN5,C12orf10,PRR13,PCBP2,MAP3K12	SPRYD3,RNU6-333P,HIGD1AP1,ZNF740,CSAD,RARG,AMHR2,PRR13,PCBP2,MIR148B,COPZ1	KRT77,IGFBP6,ITGB7,AAAS,SP7,SP1,AMHR2,ATF7	ARL2BPP2,VTI1BP3,ZNF740,CSAD,MFSD5,SP7,SP1,AMHR2,PCBP2,PRR13,TARBP2,ATF7,NPFF,CBX5,RN7SL390P
chr12	53788335	rs11170532:53788335:G:A	rs147124286:53788002:G:GA	suggestive	12q13.13	SP1			KRT128P,KRT2,SOAT2,ITGB7,PFDN5,C12orf10,PRR13,PCBP2,MAP3K12	SPRYD3,RNU6-333P,HIGD1AP1,ZNF740,CSAD,RARG,AMHR2,PRR13,PCBP2,MIR148B,COPZ1	KRT77,IGFBP6,ITGB7,AAAS,SP7,SP1,AMHR2,ATF7	ARL2BPP2,VTI1BP3,ZNF740,CSAD,MFSD5,SP7,SP1,AMHR2,PCBP2,PRR13,TARBP2,ATF7,NPFF,CBX5,RN7SL390P
chr12	53789595	rs372500453:53789595:CAA:C	rs147124286:53788002:G:GA	suggestive	12q13.13	SP1			KRT128P,KRT2,SOAT2,ITGB7,PFDN5,C12orf10,PRR13,PCBP2,MAP3K12	SPRYD3,RNU6-333P,HIGD1AP1,ZNF740,CSAD,RARG,AMHR2,PRR13,PCBP2,MIR148B,COPZ1	KRT77,IGFBP6,ITGB7,AAAS,SP7,SP1,AMHR2,ATF7	ARL2BPP2,VTI1BP3,ZNF740,CSAD,MFSD5,SP7,SP1,AMHR2,PCBP2,PRR13,TARBP2,ATF7,NPFF,CBX5,RN7SL390P
chr12	53790296	rs2608302:53790296:T:G	rs147124286:53788002:G:GA	suggestive	12q13.13	SP1			AMHR2,SP1	CSAD,RARG,PRR13,PCBP2	AMHR2,SP1,PRR13,PCBP2,TARBP2,ATF7,NPFF	ITGB7,SP7,SP1,PCBP2,PRR13
chr12	53790450	rs7300593:53790450:T:C	rs147124286:53788002:G:GA	suggestive	12q13.13	SP1			AMHR2,SP1	CSAD,RARG,PRR13,PCBP2	AMHR2,SP1,PRR13,PCBP2,TARBP2,ATF7,NPFF	ITGB7,SP7,SP1,PCBP2,PRR13
chr12	53790985	rs7133236:53790985:A:G	rs147124286:53788002:G:GA	suggestive	12q13.13	SP1			AMHR2,SP1	CSAD,RARG,PRR13,PCBP2	AMHR2,SP1,PRR13,PCBP2,TARBP2,ATF7,NPFF	ITGB7,SP7,SP1,PCBP2,PRR13
chr12	53791248	rs375476881:53791248:ATT:A	rs147124286:53788002:G:GA	suggestive	12q13.13	SP1			AMHR2,SP1	CSAD,RARG,PRR13,PCBP2	AMHR2,SP1,PRR13,PCBP2,TARBP2,ATF7,NPFF	ITGB7,SP7,SP1,PCBP2,PRR13
chr12	53791363	rs142756536:53791363:CTTTTTTTTTCTT:C	rs147124286:53788002:G:GA	suggestive	12q13.13	SP1			AMHR2,SP1	CSAD,RARG,PRR13,PCBP2	AMHR2,SP1,PRR13,PCBP2,TARBP2,ATF7,NPFF	ITGB7,SP7,SP1,PCBP2,PRR13
chr12	53791630	rs7955418:53791630:G:A	rs147124286:53788002:G:GA	suggestive	12q13.13	SP1			AMHR2,SP1	CSAD,RARG,PRR13,PCBP2	AMHR2,SP1,PRR13,PCBP2,TARBP2,ATF7,NPFF	ITGB7,SP7,SP1,PCBP2,PRR13
chr12	53792914	rs74090765:53792914:T:G	rs147124286:53788002:G:GA	suggestive	12q13.13	SP1			AMHR2,SP1	CSAD,RARG,PRR13,PCBP2	AMHR2,SP1,PRR13,PCBP2,TARBP2,ATF7,NPFF	ITGB7,SP7,SP1,PCBP2,PRR13
chr12	53793120	12:53793120:G:GT	rs147124286:53788002:G:GA	suggestive	12q13.13	SP1			AMHR2,SP1	CSAD,RARG,PRR13,PCBP2	AMHR2,SP1,PRR13,PCBP2,TARBP2,ATF7,NPFF	ITGB7,SP7,SP1,PCBP2,PRR13
chr12	53793127	rs200629388:53793127:T:TTTTTG	rs147124286:53788002:G:GA	suggestive	12q13.13	SP1			AMHR2,SP1	CSAD,RARG,PRR13,PCBP2	AMHR2,SP1,PRR13,PCBP2,TARBP2,ATF7,NPFF	ITGB7,SP7,SP1,PCBP2,PRR13
chr12	53793209	rs35969688:53793209:G:A	rs147124286:53788002:G:GA	suggestive	12q13.13	SP1			AMHR2,SP1	CSAD,RARG,PRR13,PCBP2	AMHR2,SP1,PRR13,PCBP2,TARBP2,ATF7,NPFF	ITGB7,SP7,SP1,PCBP2,PRR13
chr12	53793314	rs2608301:53793314:C:A	rs147124286:53788002:G:GA	suggestive	12q13.13	SP1			AMHR2,SP1	CSAD,RARG,PRR13,PCBP2	AMHR2,SP1,PRR13,PCBP2,TARBP2,ATF7,NPFF	ITGB7,SP7,SP1,PCBP2,PRR13
chr12	53793653	rs2947336:53793653:C:G	rs147124286:53788002:G:GA	suggestive	12q13.13	SP1			AMHR2,SP1	CSAD,RARG,PRR13,PCBP2	AMHR2,SP1,PRR13,PCBP2,TARBP2,ATF7,NPFF	ITGB7,SP7,SP1,PCBP2,PRR13
chr12	53794787	rs57676448:53794787:C:T	rs147124286:53788002:G:GA	suggestive	12q13.13	SP1			AMHR2,SP1	CSAD,RARG,PRR13,PCBP2	AMHR2,SP1,PRR13,PCBP2,TARBP2,ATF7,NPFF	ITGB7,SP7,SP1,PCBP2,PRR13
chr12	53796998	rs2947337:53796998:G:A	rs147124286:53788002:G:GA	suggestive	12q13.13	SP1			AMHR2,SP1	CSAD,RARG,PRR13,PCBP2	AMHR2,SP1,PRR13,PCBP2,TARBP2,ATF7,NPFF	ITGB7,SP7,SP1,PCBP2,PRR13
chr12	53798808	rs34148420:53798808:T:C	rs147124286:53788002:G:GA	suggestive	12q13.13	SP1			AMHR2,SP1	CSAD,RARG,PRR13,PCBP2	AMHR2,SP1,PRR13,PCBP2,TARBP2,ATF7,NPFF	ITGB7,SP7,SP1,PCBP2,PRR13
chr12	53799895	rs784882:53799895:A:G	rs147124286:53788002:G:GA	suggestive	12q13.13	SP1			AMHR2,SP1	CSAD,RARG,PRR13,PCBP2	AMHR2,SP1,PRR13,PCBP2,TARBP2,ATF7,NPFF	ITGB7,SP7,SP1,PCBP2,PRR13
chr12	53801115	rs79205721:53801115:A:T	rs147124286:53788002:G:GA	suggestive	12q13.13	SP1			NA	AAAS,SP7	SP1	SP1
chr12	53801461	rs80297745:53801461:C:A	rs147124286:53788002:G:GA	suggestive	12q13.13	SP1			NA	AAAS,SP7	SP1	SP1
chr12	53801698	rs192834490:53801698:G:T	rs147124286:53788002:G:GA	suggestive	12q13.13	SP1			NA	AAAS,SP7	SP1	SP1
chr12	53801744	rs114075368:53801744:T:G	rs147124286:53788002:G:GA	suggestive	12q13.13	SP1			NA	AAAS,SP7	SP1	SP1
chr12	53803002	rs71226740:53803002:C:CTG	rs147124286:53788002:G:GA	suggestive	12q13.13	SP1			NA	AAAS,SP7	SP1	SP1
chr12	53803633	rs7968637:53803633:T:C	rs147124286:53788002:G:GA	suggestive	12q13.13	SP1			NA	AAAS,SP7	SP1	SP1
chr12	53804307	rs12817984:53804307:T:G	rs147124286:53788002:G:GA	suggestive	12q13.13	SP1			NA	AAAS,SP7	SP1	SP1
chr12	53807907	rs35937229:53807907:CAG:C	rs147124286:53788002:G:GA	suggestive	12q13.13	SP1			NA	AAAS,SP7	SP1	SP1
chr12	53811034	rs10876450:53811034:T:C	rs147124286:53788002:G:GA	suggestive	12q13.13	SP1			C12orf10,AAAS,SP7,SP1	RARG,AAAS,SP7,SP1	AAAS,SP7,SP1,PCBP2,PRR13	SP7,SP1
chr12	53813424	rs10876451:53813424:A:C	rs147124286:53788002:G:GA	suggestive	12q13.13	AMHR2			C12orf10,AAAS,SP7,SP1	RARG,AAAS,SP7,SP1	AAAS,SP7,SP1,PCBP2,PRR13	SP7,SP1
chr12	53813812	rs2683525:53813812:C:T	rs147124286:53788002:G:GA	suggestive	12q13.13	AMHR2			C12orf10,AAAS,SP7,SP1	RARG,AAAS,SP7,SP1	AAAS,SP7,SP1,PCBP2,PRR13	SP7,SP1
chr12	53814258	rs10876452:53814258:T:A	rs147124286:53788002:G:GA	suggestive	12q13.13	AMHR2			C12orf10,AAAS,SP7,SP1	RARG,AAAS,SP7,SP1	AAAS,SP7,SP1,PCBP2,PRR13	SP7,SP1
chr12	53814380	rs11170549:53814380:C:T	rs147124286:53788002:G:GA	suggestive	12q13.13	AMHR2			C12orf10,AAAS,SP7,SP1	RARG,AAAS,SP7,SP1	AAAS,SP7,SP1,PCBP2,PRR13	SP7,SP1
chr12	53814714	rs11170550:53814714:G:T	rs147124286:53788002:G:GA	suggestive	12q13.13	AMHR2			C12orf10,AAAS,SP7,SP1	RARG,AAAS,SP7,SP1	AAAS,SP7,SP1,PCBP2,PRR13	SP7,SP1
chr12	53814853	rs2683524:53814853:C:T	rs147124286:53788002:G:GA	suggestive	12q13.13	AMHR2			C12orf10,AAAS,SP7,SP1	RARG,AAAS,SP7,SP1	AAAS,SP7,SP1,PCBP2,PRR13	SP7,SP1
chr12	53815974	rs7970368:53815974:T:G	rs147124286:53788002:G:GA	suggestive	12q13.13	AMHR2	AMHR2
chr12	53819467	rs2071558:53819467:C:T	rs147124286:53788002:G:GA	suggestive	12q13.13	AMHR2		AMHR2
chr12	53820037	rs11614010:53820037:T:C	rs147124286:53788002:G:GA	suggestive	12q13.13	AMHR2			SP7,TARBP2,MAP3K12	AAAS,SP7,SP1	SP1	C12orf10,AAAS,SP7
chr12	53820188	rs10876453:53820188:A:G	rs147124286:53788002:G:GA	suggestive	12q13.13	AMHR2			SP7,TARBP2,MAP3K12	AAAS,SP7,SP1	SP1	C12orf10,AAAS,SP7
chr12	53820725	rs12811015:53820725:C:G	rs147124286:53788002:G:GA	suggestive	12q13.13	AMHR2			SP7,TARBP2,MAP3K12	AAAS,SP7,SP1	SP1	C12orf10,AAAS,SP7
chr12	53821542	rs10876454:53821542:A:G	rs147124286:53788002:G:GA	suggestive	12q13.13	AMHR2			SP7,TARBP2,MAP3K12	AAAS,SP7,SP1	SP1	C12orf10,AAAS,SP7
chr12	53822670	rs3741664:53822670:G:A	rs147124286:53788002:G:GA	suggestive	12q13.13	AMHR2			SP7,TARBP2,MAP3K12	AAAS,SP7,SP1	SP1	C12orf10,AAAS,SP7
chr12	53822992	rs784891:53822992:T:C	rs147124286:53788002:G:GA	suggestive	12q13.13	AMHR2			SP7,TARBP2,MAP3K12	AAAS,SP7,SP1	SP1	C12orf10,AAAS,SP7
chr12	53824143	rs11170555	rs147124286:53788002:G:GA	suggestive	12q13.13	AMHR2			SP7,TARBP2,MAP3K12	AAAS,SP7,SP1	SP1	C12orf10,AAAS,SP7
chr12	53824582	rs17099205:53824582:A:G	rs147124286:53788002:G:GA	suggestive	12q13.13	AMHR2			SP7,TARBP2,MAP3K12	AAAS,SP7,SP1	SP1	C12orf10,AAAS,SP7
chr12	53824744	rs12368222:53824744:A:G	rs147124286:53788002:G:GA	suggestive	12q13.13	AMHR2			SP7,TARBP2,MAP3K12	AAAS,SP7,SP1	SP1	C12orf10,AAAS,SP7
chr12	53825325	rs10876455:53825325:T:C	rs147124286:53788002:G:GA	suggestive	12q13.13	AMHR2			SP7,TARBP2,MAP3K12	AAAS,SP7,SP1	SP1	C12orf10,AAAS,SP7
chr12	53825870	rs784887:53825870:T:G	rs147124286:53788002:G:GA	suggestive	12q13.13	AMHR2			SP7,TARBP2,MAP3K12	AAAS,SP7,SP1	SP1	C12orf10,AAAS,SP7
chr12	53825993	rs7309494:53825993:A:G	rs147124286:53788002:G:GA	suggestive	12q13.13	AMHR2			SP7,TARBP2,MAP3K12	AAAS,SP7,SP1	SP1	C12orf10,AAAS,SP7
chr12	53826327	rs35427608:53826327:A:AT	rs147124286:53788002:G:GA	suggestive	12q13.13	AMHR2			SP7,TARBP2,MAP3K12	AAAS,SP7,SP1	SP1	C12orf10,AAAS,SP7
chr12	53826359	rs12372079:53826359:C:T	rs147124286:53788002:G:GA	suggestive	12q13.13	AMHR2			SP7,TARBP2,MAP3K12	AAAS,SP7,SP1	SP1	C12orf10,AAAS,SP7
chr12	53827209	rs1971230:53827209:G:A	rs147124286:53788002:G:GA	suggestive	12q13.13	AMHR2			SP7,TARBP2,MAP3K12	AAAS,SP7,SP1	SP1	C12orf10,AAAS,SP7

## Sheet: Table S6
Table S5: TWAS results for predicted differentially expressed genes from the joint analysis summary statistics
significant_genes	tissue_name	Z.Score	r2pred	p_values	chr	band
RPSA	Adipose - Visceral (Omentum)	-4.48919	0.982553	7.14945e-06	3	p22.1
SKIV2L	Artery - Aorta	-4.46504	0.988286	8.00538e-06	6	p21.33
SKIV2L	Skin - Sun Exposed (Lower leg)	-4.73938	0.989416	2.14373e-06	6	p21.33
CEP57	Muscle - Skeletal	-4.56499	0.992351	4.99518e-06	11	q21
SP1	Esophagus - Mucosa	4.61265	0.986337	3.97567e-06	12	q13.13
SP1	Adrenal Gland	4.70088	0.990654	2.59043e-06	12	q13.13
SP1	Esophagus - Muscularis	4.77477	0.990872	1.79913e-06	12	q13.13
SP1	Lung	4.63104	0.979984	3.63834e-06	12	q13.13
SP1	Skin - Sun Exposed (Lower leg)	5.26223	0.975317	1.42319e-07	12	q13.13
RPS6KL1	Adipose - Subcutaneous	-4.49007	0.989512	7.11998e-06	14	q24.3
ADAM11	Muscle - Skeletal	7.14865	0.987594	8.76355e-13	17	q21.31
WNT3	Esophagus - Muscularis	Inf	0.981936	0	17	q21.32
WNT3	Lung	Inf	0.961261	0	17	q21.32
WNT3	Nerve - Tibial	Inf	0.976827	0	17	q21.32
WNT3	Artery - Aorta	Inf	0.980254	0	17	q21.32
WNT3	Pancreas	Inf	0.977998	0	17	q21.32
WNT3	Thyroid	Inf	0.960064	0	17	q21.32
CRHR1	Adipose - Subcutaneous	Inf	0.981455	0	17	q21.31
CRHR1	Esophagus - Gastroesophageal Junction	Inf	0.941976	0	17	q21.31
CRHR1	Esophagus - Muscularis	Inf	0.958023	0	17	q21.31
CRHR1	Heart - Atrial Appendage	Inf	0.956379	0	17	q21.31
CRHR1	Muscle - Skeletal	Inf	0.932219	0	17	q21.31
CRHR1	Artery - Aorta	Inf	0.964324	0	17	q21.31
CRHR1	Skin - Sun Exposed (Lower leg)	Inf	0.937723	0	17	q21.31
CRHR1	Spleen	Inf	0.977652	0	17	q21.31
CRHR1	Stomach	Inf	0.939883	0	17	q21.31
CRHR1	Testis	Inf	0.973286	0	17	q21.31
CRHR1	Artery - Tibial	Inf	0.965957	0	17	q21.31
NMT1	Adipose - Subcutaneous	Inf	0.98575	0	17	q21.31
ARHGAP27	Skin - Not Sun Exposed (Suprapubic)	Inf	0.978073	0	17	q21.31
ARHGAP27	Skin - Sun Exposed (Lower leg)	Inf	0.977316	0	17	q21.31
DBF4B	Brain - Cerebellar Hemisphere	4.43476	0.979662	9.21749e-06	17	q21.31
DBF4B	Breast - Mammary Tissue	4.8748	0.98902	1.08919e-06	17	q21.31
DBF4B	Colon - Sigmoid	4.68126	0.986294	2.85117e-06	17	q21.31
DBF4B	Colon - Transverse	4.77152	0.966726	1.82841e-06	17	q21.31
DBF4B	Heart - Atrial Appendage	4.43441	0.983498	9.23248e-06	17	q21.31
DBF4B	Thyroid	4.59683	0.967666	4.28967e-06	17	q21.31
DBF4B	Whole Blood	5.07541	0.970503	3.86661e-07	17	q21.31
PLCD3	Muscle - Skeletal	Inf	0.98097	0	17	q21.31
DCAKD	Adipose - Subcutaneous	Inf	0.984591	0	17	q21.31
DCAKD	Brain - Cerebellar Hemisphere	Inf	0.992404	0	17	q21.31
DCAKD	Brain - Cerebellum	Inf	0.987506	0	17	q21.31
DCAKD	Esophagus - Gastroesophageal Junction	Inf	0.987961	0	17	q21.31
DCAKD	Esophagus - Muscularis	Inf	0.987845	0	17	q21.31
DCAKD	Lung	Inf	0.979683	0	17	q21.31
DCAKD	Muscle - Skeletal	Inf	0.984855	0	17	q21.31
DCAKD	Nerve - Tibial	Inf	0.988513	0	17	q21.31
DCAKD	Artery - Aorta	Inf	0.98956	0	17	q21.31
DCAKD	Skin - Not Sun Exposed (Suprapubic)	Inf	0.986074	0	17	q21.31
DCAKD	Skin - Sun Exposed (Lower leg)	Inf	0.983311	0	17	q21.31
DCAKD	Thyroid	Inf	0.98946	0	17	q21.31
DCAKD	Artery - Tibial	Inf	0.975672	0	17	q21.31
LRRC37A	Artery - Aorta	Inf	0.983055	0	17	q21.31
MAPT	Testis	Inf	0.988838	0	17	q21.31
CRHR1-IT1	Adipose - Subcutaneous	Inf	0.988516	0	17	q21.31
CRHR1-IT1	Adipose - Visceral (Omentum)	Inf	0.986332	0	17	q21.31
CRHR1-IT1	Colon - Sigmoid	Inf	0.980509	0	17	q21.31
CRHR1-IT1	Colon - Transverse	Inf	0.979042	0	17	q21.31
CRHR1-IT1	Esophagus - Gastroesophageal Junction	Inf	0.984826	0	17	q21.31
CRHR1-IT1	Esophagus - Mucosa	Inf	0.987401	0	17	q21.31
CRHR1-IT1	Heart - Atrial Appendage	Inf	0.988156	0	17	q21.31
CRHR1-IT1	Heart - Left Ventricle	Inf	0.988096	0	17	q21.31
CRHR1-IT1	Lung	Inf	0.981202	0	17	q21.31
CRHR1-IT1	Pancreas	Inf	0.968795	0	17	q21.31
CRHR1-IT1	Pituitary	Inf	0.982326	0	17	q21.31
CRHR1-IT1	Prostate	Inf	0.979072	0	17	q21.31
CRHR1-IT1	Skin - Not Sun Exposed (Suprapubic)	Inf	0.987036	0	17	q21.31
CRHR1-IT1	Skin - Sun Exposed (Lower leg)	Inf	0.985416	0	17	q21.31
CRHR1-IT1	Small Intestine - Terminal Ileum	Inf	0.98321	0	17	q21.31
CRHR1-IT1	Stomach	Inf	0.982839	0	17	q21.31
CRHR1-IT1	Testis	Inf	0.979026	0	17	q21.31
CRHR1-IT1	Artery - Coronary	Inf	0.976446	0	17	q21.31
CRHR1-IT1	Uterus	Inf	0.987049	0	17	q21.31
KANSL1-AS1	Adipose - Subcutaneous	Inf	0.988363	0	17	q21.31
KANSL1-AS1	Brain - Nucleus accumbens (basal ganglia)	Inf	0.990363	0	17	q21.31
KANSL1-AS1	Brain - Putamen (basal ganglia)	Inf	0.99024	0	17	q21.31
KANSL1-AS1	Breast - Mammary Tissue	Inf	0.990854	0	17	q21.31
KANSL1-AS1	Colon - Transverse	Inf	0.990385	0	17	q21.31
KANSL1-AS1	Esophagus - Gastroesophageal Junction	Inf	0.986011	0	17	q21.31
KANSL1-AS1	Esophagus - Mucosa	Inf	0.99078	0	17	q21.31
KANSL1-AS1	Adrenal Gland	Inf	0.9866	0	17	q21.31
KANSL1-AS1	Esophagus - Muscularis	Inf	0.990942	0	17	q21.31
KANSL1-AS1	Heart - Atrial Appendage	Inf	0.989358	0	17	q21.31
KANSL1-AS1	Liver	Inf	0.991589	0	17	q21.31
KANSL1-AS1	Lung	Inf	0.991143	0	17	q21.31
KANSL1-AS1	Muscle - Skeletal	Inf	0.989214	0	17	q21.31
KANSL1-AS1	Nerve - Tibial	Inf	0.986531	0	17	q21.31
KANSL1-AS1	Artery - Aorta	Inf	0.990307	0	17	q21.31
KANSL1-AS1	Prostate	Inf	0.990584	0	17	q21.31
KANSL1-AS1	Skin - Not Sun Exposed (Suprapubic)	Inf	0.988212	0	17	q21.31
KANSL1-AS1	Skin - Sun Exposed (Lower leg)	Inf	0.989783	0	17	q21.31
KANSL1-AS1	Small Intestine - Terminal Ileum	Inf	0.987562	0	17	q21.31
KANSL1-AS1	Spleen	Inf	0.987826	0	17	q21.31
KANSL1-AS1	Stomach	Inf	0.987233	0	17	q21.31
KANSL1-AS1	Testis	Inf	0.990467	0	17	q21.31
KANSL1-AS1	Thyroid	Inf	0.989817	0	17	q21.31
KANSL1-AS1	Uterus	Inf	0.98661	0	17	q21.31
KANSL1-AS1	Whole Blood	Inf	0.988767	0	17	q21.31
PLEKHM1	Muscle - Skeletal	Inf	0.98266	0	17	q21.31
LRRC37A2	Adipose - Subcutaneous	Inf	0.989017	0	17	q21.31
LRRC37A2	Brain - Caudate (basal ganglia)	Inf	0.990938	0	17	q21.31
LRRC37A2	Brain - Cerebellum	Inf	0.982517	0	17	q21.31
LRRC37A2	Brain - Cortex	Inf	0.9797	0	17	q21.31
LRRC37A2	Brain - Frontal Cortex (BA9)	Inf	0.98663	0	17	q21.31
LRRC37A2	Brain - Hippocampus	Inf	0.986052	0	17	q21.31
LRRC37A2	Brain - Hypothalamus	Inf	0.968975	0	17	q21.31
LRRC37A2	Brain - Nucleus accumbens (basal ganglia)	Inf	0.981307	0	17	q21.31
LRRC37A2	Brain - Putamen (basal ganglia)	Inf	0.989093	0	17	q21.31
LRRC37A2	Adipose - Visceral (Omentum)	Inf	0.989021	0	17	q21.31
LRRC37A2	Colon - Sigmoid	Inf	0.991792	0	17	q21.31
LRRC37A2	Colon - Transverse	Inf	0.961456	0	17	q21.31
LRRC37A2	Esophagus - Gastroesophageal Junction	Inf	0.98571	0	17	q21.31
LRRC37A2	Adrenal Gland	Inf	0.971102	0	17	q21.31
LRRC37A2	Esophagus - Muscularis	Inf	0.989622	0	17	q21.31
LRRC37A2	Heart - Atrial Appendage	Inf	0.980814	0	17	q21.31
LRRC37A2	Heart - Left Ventricle	Inf	0.989517	0	17	q21.31
LRRC37A2	Liver	Inf	0.969559	0	17	q21.31
LRRC37A2	Lung	Inf	0.980463	0	17	q21.31
LRRC37A2	Artery - Aorta	Inf	0.982736	0	17	q21.31
LRRC37A2	Pancreas	Inf	0.985025	0	17	q21.31
LRRC37A2	Pituitary	Inf	0.966343	0	17	q21.31
LRRC37A2	Prostate	Inf	0.989213	0	17	q21.31
LRRC37A2	Skin - Sun Exposed (Lower leg)	Inf	0.950398	0	17	q21.31
LRRC37A2	Spleen	Inf	0.984014	0	17	q21.31
LRRC37A2	Stomach	Inf	0.97779	0	17	q21.31
LRRC37A2	Artery - Coronary	Inf	0.983765	0	17	q21.31
LRRC37A2	Thyroid	Inf	0.986069	0	17	q21.31
LRRC37A2	Vagina	Inf	0.972618	0	17	q21.31
LRRC37A2	Whole Blood	Inf	0.980032	0	17	q21.31
LRRC37A2	Artery - Tibial	Inf	0.984318	0	17	q21.31
ENSG00000256885	Esophagus - Muscularis	-4.80378	0.9895	1.55698e-06	NA	NA
